# Supplementary material for: Development and validation of a high throughput SARS-CoV-2 whole genome sequencing workflow in a clinical laboratory
Source: Sci Rep. 2022 Feb 8;12:2054. doi: 10.1038/s41598-022-06091-0 (PMC8826425; doi:10.1038/s41598-022-06091-0)
Supplement: Supplementary file 2 — Supplementary Information 2. [file 41598_2022_6091_MOESM2_ESM.xlsx]

## Sheet: Info
Section	Heading
Results	High-throughput NGS workflow optimization	Figure2	n=11	RND sample			Paired production run	this run is prior to official CDC contract
				E:\Development\Projects\covid\Our_runs\JH2H9_MiSeq11\analyzed_ref_Ivar122_prim-66R			E:\Projects\SARSCOV2AMP\JGFG7_MiSeq5
		A		JH2H9	11Ct24-NG-CDCP1C2_S11	B	JGFG7	11Ct24-D52031720_S11
				JH2H9	12Ct24-NG-CDCP1D2_S12		JGFG7	12Ct24-D51943734_S12
				JH2H9	28Ct24-NG-CDCP1D4_S28		JGFG7	28Ct24-D52585503_S28
				JH2H9	52Ct24-NG-CDCP1D7_S52		JGFG7	52Ct24-D51937451_S52
				JH2H9	60Ct24-NG-CDCP1D8_S60		JGFG7	60Ct24-D51937441_S60
				JH2H9	61Ct24-NG-CDCP1E8_S61		JGFG7	61Ct24-D51938233_S61
				JH2H9	65Ct24-NG-CDCP1A9_S65		JGFG7	65Ct24-D52493841_S65
				JH2H9	68Ct24-NG-CDCP1D9_S68		JGFG7	68Ct24-D51969507_S68
				JH2H9	71Ct24-NG-CDCP1G9_S71		JGFG7	71Ct24-D51969061_S71
				JH2H9	84Ct24-NG-CDCP1D11_S84		JGFG7	84Ct24-D52536213_S84
				JH2H9	8Ct24-NG-CDCP1H1_S8		JGFG7	8Ct24-D52031784_S8
			n=5
		C		E:\Projects\SARSCOV2AMP\JGFG7_MiSeq5			E:\Projects\SARSCOV2AMP\JGY2H_MiSeq5_ARTIC-CDC-B12
				JGFG7	18Ct24-NG-CDCP23B3_S18	D	JGY2H	18Ct24-KS-21434712_S18
				JGFG7	24Ct24-NG-CDCP23H3_S24		JGY2H	24Ct24-KS-21434729_S24
				JGFG7	25Ct24-NG-CDCP23A4_S25		JGY2H	25Ct24-KS-21434673_S25
				JGFG7	33Ct24-NG-CDCP23A5_S33		JGY2H	33Ct24-MI-21435122_S33
				JGFG7	42Ct24-NG-CDCP23B6_S42		JGY2H	42Ct24-OK-21434861_S42
Results	High-throughput NGS workflow optimization	Supplemental Table S3
	Upon sequence analysis of 3,506 positive samples collected and processed in January and February of 2021, we found that 96% (3,367/3,506) of the samples had at least one primer binding site mutation with a median of 3.0 (range: 1-9) mutations with the potential to impair PCR efficiency per affected sample (Supplemental Table S3).
								All production run
								run	pass
								JG86C_MiSeq11_ARTIC-CDC-B13R	180
								JG86H_MiSeq5_ARTIC-CDC-B14	172
								JG86K_MiSeq4_ARTIC-CDC-B17	93
								JG86N_MiSeq5_ARTIC-CDC-B16R	92
								JG879_MiSeq6_ARTIC-CDC-B23	184
								JG885_MiSeq9_ARTIC-CDC-B29	161
								JG8T8_MiSeq12_ARTIC-CDC-B24	182
								JGFCW_MiSeq8_ARTIC-CDC-B21	181
								JGFD4_MiSeq3_ARTIC-CDC-B15	176
								JGFG5_MiSeq9_ARTIC-CDC-B22	170
								JGFHC_MiSeq12_ARTIC-CDC-B28	185
								JGVCK_MiSeq5_ARTIC-CDC-B32	165
								JGWH3_MiSeq6_ARTIC-CDC-B26	171
								JGWJ3_MiSeq4_ARTIC-CDC-B27	164
								JGWV6_MiSeq4_ARTIC-CDC-B19R	175
								JGY2H_MiSeq5_ARTIC-CDC-B12	178
								JGY59_MiSeq12_ARTIC-CDC-B30RR	181
								JGY6B_MiSeq9_ARTIC-CDC-B25	171
								JGYK9_MiSeq11_ARTIC-CDC-B11	185
								JH2J5_MiSeq12_ARTIC-CDC-B18R	166
								JH2VL_MiSeq5_ARTIC-CDC-B20	174
								SUM:	3506
Results	High-throughput NGS workflow optimization	Table 1	n=79
	We compared 79 samples with two different annealing temperature settings.
				E:\Validation\Projects\SARSCOV2AMPv2\BH3KN2DRXY_NovaSeqDNANsc19	run was deleted and reanalyzed 10/5/21		E:\Projects\SARSCOV2AMP\JGVCK_MiSeq5_ARTIC-CDC-B32
				RND sample			paired production sample
				BH3KN2DRXY_NovaSeq02	D104Ct14-NG-CDCP64H1_S584		JGVCK_MiSeq5	104Ct14-NV-21954689_S104
				BH3KN2DRXY_NovaSeq02	D11Ct22-NG-CDCP63C2_S491		JGVCK_MiSeq5	11Ct22-FL-21956234_S11
				BH3KN2DRXY_NovaSeq02	D110Ct18-NG-CDCP64F2_S590		JGVCK_MiSeq5	110Ct18-FL-21954647_S110
				BH3KN2DRXY_NovaSeq02	D125Ct18-NG-CDCP64E4_S605		JGVCK_MiSeq5	125Ct18-FL-21954695_S125
				BH3KN2DRXY_NovaSeq02	D140Ct14-NG-CDCP64D6_S620		JGVCK_MiSeq5	140Ct14-FL-21953533_S140
				BH3KN2DRXY_NovaSeq02	D142Ct17-NG-CDCP64F6_S622		JGVCK_MiSeq5	142Ct17-NV-21953899_S142
				BH3KN2DRXY_NovaSeq02	D156Ct22-NG-CDCP64D2_S636		JGVCK_MiSeq5	156Ct22-CA-21954649_S156
				BH3KN2DRXY_NovaSeq02	D159Ct19-NG-CDCP64G2_S639		JGVCK_MiSeq5	159Ct19-FL-21955355_S159
				BH3KN2DRXY_NovaSeq02	D173Ct16-NG-CDCP64E4_S653		JGVCK_MiSeq5	173Ct16-FL-21953247_S173
				BH3KN2DRXY_NovaSeq02	D179Ct19-NG-CDCP64C5_S659		JGVCK_MiSeq5	179Ct19-FL-21953700_S179
				BH3KN2DRXY_NovaSeq02	D183Ct16-NG-CDCP64G5_S663		JGVCK_MiSeq5	183Ct16-FL-21955528_S183
				BH3KN2DRXY_NovaSeq02	D19Ct22-NG-CDCP63C3_S499		JGVCK_MiSeq5	19Ct22-FL-21956212_S19
				BH3KN2DRXY_NovaSeq02	D10Ct14-NG-CDCP63B2_S490		JGVCK_MiSeq5	10Ct14-FL-21956281_S10
				BH3KN2DRXY_NovaSeq02	D100Ct22-NG-CDCP64D1_S580		JGVCK_MiSeq5	100Ct22-FL-21953887_S100
				BH3KN2DRXY_NovaSeq02	D107Ct14-NG-CDCP64C2_S587		JGVCK_MiSeq5	107Ct14-NV-21954664_S107
				BH3KN2DRXY_NovaSeq02	D12Ct16-NG-CDCP63D2_S492		JGVCK_MiSeq5	12Ct16-NV-21954690_S12
				BH3KN2DRXY_NovaSeq02	D152Ct17-NG-CDCP64H1_S632		JGVCK_MiSeq5	152Ct17-MD-21955568_S152
				BH3KN2DRXY_NovaSeq02	D155Ct24-NG-CDCP64C2_S635		JGVCK_MiSeq5	155Ct24-FL-21953600_S155
				BH3KN2DRXY_NovaSeq02	D18Ct16-NG-CDCP63B3_S498		JGVCK_MiSeq5	18Ct16-FL-21956210_S18
				BH3KN2DRXY_NovaSeq02	D187Ct23-NG-CDCP64C6_S667		JGVCK_MiSeq5	187Ct23-FL-21952743_S187
				BH3KN2DRXY_NovaSeq02	D191Ct19-NG-CDCP64G6_S671		JGVCK_MiSeq5	191Ct19-FL-21952744_S191
				BH3KN2DRXY_NovaSeq02	D192Ct17-NG-CDCP64H6_S672		JGVCK_MiSeq5	192Ct17-FL-21953270_S192
				BH3KN2DRXY_NovaSeq02	D144Ct16-NG-CDCP64H6_S624		JGVCK_MiSeq5	144Ct16-FL-21956220_S144
				BH3KN2DRXY_NovaSeq02	D150Ct17-NG-CDCP64F1_S630		JGVCK_MiSeq5	150Ct17-FL-21953200_S150
				BH3KN2DRXY_NovaSeq02	D160Ct24-NG-CDCP64H2_S640		JGVCK_MiSeq5	160Ct24-FL-21954498_S160
				BH3KN2DRXY_NovaSeq02	D109Ct24-NG-CDCP64E2_S589		JGVCK_MiSeq5	109Ct24-PA-21954380_S109
				BH3KN2DRXY_NovaSeq02	D111Ct14-NG-CDCP64G2_S591		JGVCK_MiSeq5	111Ct14-FL-21953211_S111
				BH3KN2DRXY_NovaSeq02	D113Ct21-NG-CDCP64A3_S593		JGVCK_MiSeq5	113Ct21-FL-21954654_S113
				BH3KN2DRXY_NovaSeq02	D114Ct21-NG-CDCP64B3_S594		JGVCK_MiSeq5	114Ct21-FL-21954789_S114
				BH3KN2DRXY_NovaSeq02	D118Ct22-NG-CDCP64F3_S598		JGVCK_MiSeq5	118Ct22-FL-21954536_S118
				BH3KN2DRXY_NovaSeq02	D119Ct23-NG-CDCP64G3_S599		JGVCK_MiSeq5	119Ct23-FL-21955590_S119
				BH3KN2DRXY_NovaSeq02	D120Ct20-NG-CDCP64H3_S600		JGVCK_MiSeq5	120Ct20-FL-21953579_S120
				BH3KN2DRXY_NovaSeq02	D122Ct18-NG-CDCP64B4_S602		JGVCK_MiSeq5	122Ct18-FL-21955418_S122
				BH3KN2DRXY_NovaSeq02	D127Ct18-NG-CDCP64G4_S607		JGVCK_MiSeq5	127Ct18-FL-21953201_S127
				BH3KN2DRXY_NovaSeq02	D129Ct20-NG-CDCP64A5_S609		JGVCK_MiSeq5	129Ct20-FL-21956284_S129
				BH3KN2DRXY_NovaSeq02	D13Ct21-NG-CDCP63E2_S493		JGVCK_MiSeq5	13Ct21-CA-21954636_S13
				BH3KN2DRXY_NovaSeq02	D133Ct17-NG-CDCP64E5_S613		JGVCK_MiSeq5	133Ct17-FL-21956226_S133
				BH3KN2DRXY_NovaSeq02	D143Ct23-NG-CDCP64G6_S623		JGVCK_MiSeq5	143Ct23-MO-21955411_S143
				BH3KN2DRXY_NovaSeq02	D154Ct19-NG-CDCP64B2_S634		JGVCK_MiSeq5	154Ct19-NV-21954490_S154
				BH3KN2DRXY_NovaSeq02	D157Ct18-NG-CDCP64E2_S637		JGVCK_MiSeq5	157Ct18-FL-21954407_S157
				BH3KN2DRXY_NovaSeq02	D16Ct21-NG-CDCP63H2_S496		JGVCK_MiSeq5	16Ct21-NY-21953694_S16
				BH3KN2DRXY_NovaSeq02	D164Ct18-NG-CDCP64D3_S644		JGVCK_MiSeq5	164Ct18-FL-21954294_S164
				BH3KN2DRXY_NovaSeq02	D165Ct23-NG-CDCP64E3_S645		JGVCK_MiSeq5	165Ct23-NV-21954500_S165
				BH3KN2DRXY_NovaSeq02	D168Ct19-NG-CDCP64H3_S648		JGVCK_MiSeq5	168Ct19-ME-21955325_S168
				BH3KN2DRXY_NovaSeq02	D169Ct16-NG-CDCP64A4_S649		JGVCK_MiSeq5	169Ct16-NV-21953897_S169
				BH3KN2DRXY_NovaSeq02	D177Ct15-NG-CDCP64A5_S657		JGVCK_MiSeq5	177Ct15-FL-21953180_S177
				BH3KN2DRXY_NovaSeq02	D182Ct19-NG-CDCP64F5_S662		JGVCK_MiSeq5	182Ct19-FL-21954493_S182
				BH3KN2DRXY_NovaSeq02	D186Ct24-NG-CDCP64B6_S666		JGVCK_MiSeq5	186Ct24-NV-21955064_S186
				BH3KN2DRXY_NovaSeq02	D189Ct21-NG-CDCP64E6_S669		JGVCK_MiSeq5	189Ct21-FL-21955574_S189
				BH3KN2DRXY_NovaSeq02	D158Ct14-NG-CDCP64F2_S638		JGVCK_MiSeq5	158Ct14-NV-21954428_S158
				BH3KN2DRXY_NovaSeq02	D15Ct22-NG-CDCP63G2_S495		JGVCK_MiSeq5	15Ct22-FL-21953267_S15
				BH3KN2DRXY_NovaSeq02	D153Ct24-NG-CDCP64A2_S633		JGVCK_MiSeq5	153Ct24-FL-21955406_S153
				BH3KN2DRXY_NovaSeq02	D162Ct19-NG-CDCP64B3_S642		JGVCK_MiSeq5	162Ct19-FL-21954739_S162
				BH3KN2DRXY_NovaSeq02	D17Ct21-NG-CDCP63A3_S497		JGVCK_MiSeq5	17Ct21-OH-21956240_S17
				BH3KN2DRXY_NovaSeq02	D171Ct17-NG-CDCP64C4_S651		JGVCK_MiSeq5	171Ct17-FL-21954615_S171
				BH3KN2DRXY_NovaSeq02	D175Ct14-NG-CDCP64G4_S655		JGVCK_MiSeq5	175Ct14-FL-21955668_S175
				BH3KN2DRXY_NovaSeq02	D181Ct18-NG-CDCP64E5_S661		JGVCK_MiSeq5	181Ct18-FL-21955619_S181
				BH3KN2DRXY_NovaSeq02	D184Ct23-NG-CDCP64H5_S664		JGVCK_MiSeq5	184Ct23-FL-21953965_S184
				BH3KN2DRXY_NovaSeq02	D188Ct15-NG-CDCP64D6_S668		JGVCK_MiSeq5	188Ct15-FL-21955606_S188
				BH3KN2DRXY_NovaSeq02	D1Ct16-NG-CDCP63A1_S481		JGVCK_MiSeq5	1Ct16-NV-21954519_S1
				BH3KN2DRXY_NovaSeq02	D103Ct19-NG-CDCP64G1_S583		JGVCK_MiSeq5	103Ct19-FL-21952931_S103
				BH3KN2DRXY_NovaSeq02	D105Ct20-NG-CDCP64A2_S585		JGVCK_MiSeq5	105Ct20-NV-21954517_S105
				BH3KN2DRXY_NovaSeq02	D117Ct17-NG-CDCP64E3_S597		JGVCK_MiSeq5	117Ct17-FL-21954558_S117
				BH3KN2DRXY_NovaSeq02	D123Ct24-NG-CDCP64C4_S603		JGVCK_MiSeq5	123Ct24-NV-21953964_S123
				BH3KN2DRXY_NovaSeq02	D126Ct21-NG-CDCP64F4_S606		JGVCK_MiSeq5	126Ct21-NV-21954784_S126
				BH3KN2DRXY_NovaSeq02	D128Ct16-NG-CDCP64H4_S608		JGVCK_MiSeq5	128Ct16-NV-21954256_S128
				BH3KN2DRXY_NovaSeq02	D135Ct18-NG-CDCP64G5_S615		JGVCK_MiSeq5	135Ct18-NV-21953948_S135
				BH3KN2DRXY_NovaSeq02	D14Ct14-NG-CDCP63F2_S494		JGVCK_MiSeq5	14Ct14-NV-21954661_S14
				BH3KN2DRXY_NovaSeq02	D141Ct20-NG-CDCP64E6_S621		JGVCK_MiSeq5	141Ct20-FL-21954439_S141
				BH3KN2DRXY_NovaSeq02	D147Ct14-NG-CDCP64C1_S627		JGVCK_MiSeq5	147Ct14-NV-21954366_S147
				BH3KN2DRXY_NovaSeq02	D148Ct17-NG-CDCP64D1_S628		JGVCK_MiSeq5	148Ct17-CA-21954638_S148
				BH3KN2DRXY_NovaSeq02	D151Ct17-NG-CDCP64G1_S631		JGVCK_MiSeq5	151Ct17-NV-21954806_S151
				BH3KN2DRXY_NovaSeq02	D163Ct17-NG-CDCP64C3_S643		JGVCK_MiSeq5	163Ct17-NV-21954657_S163
				BH3KN2DRXY_NovaSeq02	D172Ct15-NG-CDCP64D4_S652		JGVCK_MiSeq5	172Ct15-CA-21954648_S172
				BH3KN2DRXY_NovaSeq02	D174Ct15-NG-CDCP64F4_S654		JGVCK_MiSeq5	174Ct15-NV-21954254_S174
				BH3KN2DRXY_NovaSeq02	D190Ct16-NG-CDCP64F6_S670		JGVCK_MiSeq5	190Ct16-NV-21954757_S190
				BH3KN2DRXY_NovaSeq02	D102Ct21-NG-CDCP64F1_S582		JGVCK_MiSeq5	102Ct21-FL-21953386_S102
				BH3KN2DRXY_NovaSeq02	D132Ct20-NG-CDCP64D5_S612		JGVCK_MiSeq5	132Ct20-NY-21953893_S132
				BH3KN2DRXY_NovaSeq02	D134Ct19-NG-CDCP64F5_S614		JGVCK_MiSeq5	134Ct19-NY-21953706_S134
Result	Assay precision	Table 2	Intra, n=175
				E:\Validation\Projects\SARSCOV2AMPv2\AH5LWHDRXY_NovaSeq04_down\20k_Results			not compared for manuscript
				RND sample	Given 1 out of 3 intra replicates
	all 175 were also included in the robustness study run, see below			AH5LWHDRXY_NovaSeq04	C4F6Ct18-MA-22630957_S1102
				AH5LWHDRXY_NovaSeq04	C4A6Ct15-MA-22630960_S1097
				AH5LWHDRXY_NovaSeq04	C4B3Ct22-MA-22630969_S1074
				AH5LWHDRXY_NovaSeq04	C4D4Ct12-MA-22630985_S1084
				AH5LWHDRXY_NovaSeq04	C4F7Ct18-MA-22630986_S1110
				AH5LWHDRXY_NovaSeq04	C4B4Ct11-MA-22630987_S1082
				AH5LWHDRXY_NovaSeq04	C4G7Ct17-MA-22630990_S1111
				AH5LWHDRXY_NovaSeq04	C4E3Ct11-CT-22630991_S1077
				AH5LWHDRXY_NovaSeq04	C4G3Ct20-CT-22631002_S1079
				AH5LWHDRXY_NovaSeq04	C4E7Ct16-CT-22631003_S1109
				AH5LWHDRXY_NovaSeq04	C4D5Ct13-CT-22631010_S1092
				AH5LWHDRXY_NovaSeq04	C4G6Ct12-CT-22631118_S1103
				AH5LWHDRXY_NovaSeq04	C4B2Ct15-CT-22631136_S1066
				AH5LWHDRXY_NovaSeq04	C4G5Ct18-CT-22631171_S1095
				AH5LWHDRXY_NovaSeq04	C4H5Ct18-CT-22631283_S1096
				AH5LWHDRXY_NovaSeq04	C4H4Ct15-CT-22631369_S1088
				AH5LWHDRXY_NovaSeq04	C4E5Ct19-CT-22631402_S1093
				AH5LWHDRXY_NovaSeq04	C4C3Ct22-CT-22631469_S1075
				AH5LWHDRXY_NovaSeq04	C4C5Ct21-CT-22631478_S1091
				AH5LWHDRXY_NovaSeq04	C4G4Ct10-CT-22631518_S1087
				AH5LWHDRXY_NovaSeq04	C4E2Ct15-CT-22631521_S1069
				AH5LWHDRXY_NovaSeq04	C4H6Ct13-CT-22631522_S1104
				AH5LWHDRXY_NovaSeq04	C4A4Ct18-CT-22631602_S1081
				AH5LWHDRXY_NovaSeq04	C4B1Ct11-CT-22631727_S1058
				AH5LWHDRXY_NovaSeq04	C4C2Ct11-CT-22631770_S1067
				AH5LWHDRXY_NovaSeq04	C4A3Ct19-CT-22631809_S1073
				AH5LWHDRXY_NovaSeq04	C4G1Ct14-CT-22631816_S1063
				AH5LWHDRXY_NovaSeq04	C4H2Ct19-CT-22631817_S1072
				AH5LWHDRXY_NovaSeq04	C4D2Ct13-CT-22631819_S1068
				AH5LWHDRXY_NovaSeq04	C4A2Ct13-CT-22631854_S1065
				AH5LWHDRXY_NovaSeq04	C4C1Ct21-CT-22631880_S1059
				AH5LWHDRXY_NovaSeq04	C4H3Ct19-CT-22631883_S1080
				AH5LWHDRXY_NovaSeq04	C4G2Ct19-CT-22631903_S1071
				AH5LWHDRXY_NovaSeq04	C4D1Ct12-CT-22631979_S1060
				AH5LWHDRXY_NovaSeq04	C4F4Ct12-CT-22631993_S1086
				AH5LWHDRXY_NovaSeq04	C4E1Ct15-CT-22631996_S1061
				AH5LWHDRXY_NovaSeq04	C4F5Ct20-CT-22632046_S1094
				AH5LWHDRXY_NovaSeq04	C4E4Ct17-CT-22632048_S1085
				AH5LWHDRXY_NovaSeq04	C4A5Ct18-CA-22632181_S1089
				AH5LWHDRXY_NovaSeq04	C4H1Ct11-CA-22632431_S1064
				AH5LWHDRXY_NovaSeq04	C4F1Ct14-CA-22632439_S1062
				AH5LWHDRXY_NovaSeq04	C4B5Ct16-CA-22632446_S1090
				AH5LWHDRXY_NovaSeq04	C4H12Ct17-MA-22633826_S1152
				AH5LWHDRXY_NovaSeq04	C4C11Ct23-MA-22633996_S1139
				AH5LWHDRXY_NovaSeq04	C4D11Ct15-MA-22634252_S1140
				AH5LWHDRXY_NovaSeq04	C4F12Ct17-MA-22634258_S1150
				AH5LWHDRXY_NovaSeq04	C4B12Ct23-MA-22634310_S1146
				AH5LWHDRXY_NovaSeq04	C4E11Ct24-MA-22634321_S1141
				AH5LWHDRXY_NovaSeq04	C4G10Ct18-MA-22634370_S1135
				AH5LWHDRXY_NovaSeq04	C4A11Ct15-MA-22634432_S1137
				AH5LWHDRXY_NovaSeq04	C4C8Ct16-MA-22634472_S1115
				AH5LWHDRXY_NovaSeq04	C4B8Ct14-MA-22634473_S1114
				AH5LWHDRXY_NovaSeq04	C4F10Ct11-MA-22634476_S1134
				AH5LWHDRXY_NovaSeq04	C4H10Ct23-CT-22634556_S1136
				AH5LWHDRXY_NovaSeq04	C4G9Ct17-MA-22634557_S1127
				AH5LWHDRXY_NovaSeq04	C4E8Ct24-MA-22634603_S1117
				AH5LWHDRXY_NovaSeq04	C4G11Ct16-MA-22634606_S1143
				AH5LWHDRXY_NovaSeq04	C4B11Ct14-MA-22634629_S1138
				AH5LWHDRXY_NovaSeq04	C4D8Ct17-MA-22634649_S1116
				AH5LWHDRXY_NovaSeq04	C4H9Ct17-MA-22634670_S1128
				AH5LWHDRXY_NovaSeq04	C4C7Ct19-CA-22634671_S1107
				AH5LWHDRXY_NovaSeq04	C4D7Ct21-CA-22634682_S1108
				AH5LWHDRXY_NovaSeq04	C4A10Ct20-MA-22634683_S1129
				AH5LWHDRXY_NovaSeq04	C4A8Ct16-MA-22634692_S1113
				AH5LWHDRXY_NovaSeq04	C4C12Ct16-MA-22634697_S1147
				AH5LWHDRXY_NovaSeq04	C4E9Ct24-MA-22634699_S1125
				AH5LWHDRXY_NovaSeq04	C4D6Ct11-CA-22634700_S1100
				AH5LWHDRXY_NovaSeq04	C4B6Ct24-CA-22634707_S1098
				AH5LWHDRXY_NovaSeq04	C4E6Ct22-CA-22634830_S1101
				AH5LWHDRXY_NovaSeq04	C4F8Ct17-MA-22634831_S1118
				AH5LWHDRXY_NovaSeq04	C4B10Ct20-MA-22634945_S1130
				AH5LWHDRXY_NovaSeq04	C4E12Ct23-MA-22634997_S1149
				AH5LWHDRXY_NovaSeq04	C4D12Ct14-MA-22635038_S1148
				AH5LWHDRXY_NovaSeq04	C4A7Ct20-MA-22635153_S1105
				AH5LWHDRXY_NovaSeq04	C4D10Ct16-MA-22635222_S1132
				AH5LWHDRXY_NovaSeq04	C4D9Ct15-MA-22635224_S1124
				AH5LWHDRXY_NovaSeq04	C4H11Ct16-CT-22635233_S1144
				AH5LWHDRXY_NovaSeq04	C4F9Ct13-MA-22635335_S1126
				AH5LWHDRXY_NovaSeq04	C4G12Ct19-MA-22635665_S1151
				AH5LWHDRXY_NovaSeq04	C4C9Ct16-MA-22635791_S1123
				AH5LWHDRXY_NovaSeq04	C4H8Ct14-MA-22635850_S1120
				AH5LWHDRXY_NovaSeq04	C4B7Ct19-MA-22636075_S1106
				AH5LWHDRXY_NovaSeq04	C4B9Ct22-MA-22636117_S1122
				AH5LWHDRXY_NovaSeq04	C4G8Ct21-MA-22636419_S1119
				E:\Validation\Projects\SARSCOV2AMPv3\AH5MC5DRXY_NovaSeq05	Given 1 out of 3 intra replicates
				AH5MC5DRXY_NovaSeq05	E3A1-Ct15-TX-23892329_S1729
				AH5MC5DRXY_NovaSeq05	E3A10-Ct19-TX-23892549_S1801
				AH5MC5DRXY_NovaSeq05	E3A11-Ct23-TX-23892428_S1809
				AH5MC5DRXY_NovaSeq05	E3A2-Ct18-TX-23892467_S1737
				AH5MC5DRXY_NovaSeq05	E3A3-Ct15-TX-23892346_S1745
				AH5MC5DRXY_NovaSeq05	E3A4-Ct19-TX-23892332_S1753
				AH5MC5DRXY_NovaSeq05	E3A5-Ct18-TX-23892475_S1761
				AH5MC5DRXY_NovaSeq05	E3A6-Ct23-TX-23892565_S1769
				AH5MC5DRXY_NovaSeq05	E3A7-Ct18-TX-23892362_S1777
				AH5MC5DRXY_NovaSeq05	E3A8-Ct17-TX-23892343_S1785
				AH5MC5DRXY_NovaSeq05	E3A9-Ct19-NV-23892611_S1793
				AH5MC5DRXY_NovaSeq05	E3B10-Ct21-TX-23892357_S1802
				AH5MC5DRXY_NovaSeq05	E3B11-Ct24-OH-23892817_S1810
				AH5MC5DRXY_NovaSeq05	E3B12-Ct21-TX-23892466_S1818
				AH5MC5DRXY_NovaSeq05	E3B2-Ct23-TX-23892372_S1738
				AH5MC5DRXY_NovaSeq05	E3B3-Ct15-TX-23892381_S1746
				AH5MC5DRXY_NovaSeq05	E3B4-Ct17-TX-23892370_S1754
				AH5MC5DRXY_NovaSeq05	E3B5-Ct11-MA-23892988_S1762
				AH5MC5DRXY_NovaSeq05	E3B6-Ct19-CA-23892379_S1770
				AH5MC5DRXY_NovaSeq05	E3B7-Ct23-TX-23892583_S1778
				AH5MC5DRXY_NovaSeq05	E3B8-Ct22-TX-23892562_S1786
				AH5MC5DRXY_NovaSeq05	E3B9-Ct24-TX-23892558_S1794
				AH5MC5DRXY_NovaSeq05	E3C1-Ct19-TX-23892401_S1731
				AH5MC5DRXY_NovaSeq05	E3C10-Ct21-TX-23892369_S1803
				AH5MC5DRXY_NovaSeq05	E3C11-Ct19-TX-23892419_S1811
				AH5MC5DRXY_NovaSeq05	E3C12-Ct16-TX-23892375_S1819
				AH5MC5DRXY_NovaSeq05	E3C2-Ct18-TX-23892359_S1739
				AH5MC5DRXY_NovaSeq05	E3C3-Ct17-TX-23892539_S1747
				AH5MC5DRXY_NovaSeq05	E3C4-Ct15-TX-23892548_S1755
				AH5MC5DRXY_NovaSeq05	E3C5-Ct19-TX-23892390_S1763
				AH5MC5DRXY_NovaSeq05	E3C6-Ct14-TX-23892349_S1771
				AH5MC5DRXY_NovaSeq05	E3C7-Ct16-TX-23892430_S1779
				AH5MC5DRXY_NovaSeq05	E3C8-Ct20-TX-23892409_S1787
				AH5MC5DRXY_NovaSeq05	E3C9-Ct23-TX-23892509_S1795
				AH5MC5DRXY_NovaSeq05	E3D1-Ct16-HI-23892458_S1732
				AH5MC5DRXY_NovaSeq05	E3D10-Ct17-TX-23892398_S1804
				AH5MC5DRXY_NovaSeq05	E3D11-Ct21-TX-23892569_S1812
				AH5MC5DRXY_NovaSeq05	E3D12-Ct22-TX-23892534_S1820
				AH5MC5DRXY_NovaSeq05	E3D2-Ct16-TX-23892440_S1740
				AH5MC5DRXY_NovaSeq05	E3D3-Ct20-TX-23892591_S1748
				AH5MC5DRXY_NovaSeq05	E3D4-Ct20-TX-23892420_S1756
				AH5MC5DRXY_NovaSeq05	E3D5-Ct15-TX-23892495_S1764
				AH5MC5DRXY_NovaSeq05	E3D6-Ct19-TX-23892584_S1772
				AH5MC5DRXY_NovaSeq05	E3D7-Ct21-TX-23892383_S1780
				AH5MC5DRXY_NovaSeq05	E3D8-Ct23-TX-23892444_S1788
				AH5MC5DRXY_NovaSeq05	E3D9-Ct17-TX-23892331_S1796
				AH5MC5DRXY_NovaSeq05	E3E1-Ct23-TX-23892523_S1733
				AH5MC5DRXY_NovaSeq05	E3E11-Ct24-TX-23892442_S1813
				AH5MC5DRXY_NovaSeq05	E3E12-Ct13-TX-23892348_S1821
				AH5MC5DRXY_NovaSeq05	E3E2-Ct17-TX-23892555_S1741
				AH5MC5DRXY_NovaSeq05	E3E3-Ct13-ME-23893083_S1749
				AH5MC5DRXY_NovaSeq05	E3E4-Ct21-MI-23892576_S1757
				AH5MC5DRXY_NovaSeq05	E3E5-Ct21-TX-23892304_S1765
				AH5MC5DRXY_NovaSeq05	E3E6-Ct20-TX-23892400_S1773
				AH5MC5DRXY_NovaSeq05	E3E7-Ct21-TX-23892388_S1781
				AH5MC5DRXY_NovaSeq05	E3E8-Ct18-TX-23892485_S1789
				AH5MC5DRXY_NovaSeq05	E3E9-Ct18-TX-23892418_S1797
				AH5MC5DRXY_NovaSeq05	E3F1-Ct19-TX-23892308_S1734
				AH5MC5DRXY_NovaSeq05	E3F10-Ct21-TX-23892512_S1806
				AH5MC5DRXY_NovaSeq05	E3F11-Ct23-TX-23892376_S1814
				AH5MC5DRXY_NovaSeq05	E3F12-Ct22-TX-23892490_S1822
				AH5MC5DRXY_NovaSeq05	E3F2-Ct20-TX-23892537_S1742
				AH5MC5DRXY_NovaSeq05	E3F3-Ct16-TX-23892578_S1750
				AH5MC5DRXY_NovaSeq05	E3F4-Ct21-TX-23892529_S1758
				AH5MC5DRXY_NovaSeq05	E3F6-Ct20-TX-23892386_S1774
				AH5MC5DRXY_NovaSeq05	E3F7-Ct24-TX-23892433_S1782
				AH5MC5DRXY_NovaSeq05	E3F8-Ct22-TX-23892545_S1790
				AH5MC5DRXY_NovaSeq05	E3F9-Ct21-TX-23892311_S1798
				AH5MC5DRXY_NovaSeq05	E3G1-Ct14-TX-23892567_S1735
				AH5MC5DRXY_NovaSeq05	E3G10-Ct20-TX-23892571_S1807
				AH5MC5DRXY_NovaSeq05	E3G11-Ct21-TX-23892588_S1815
				AH5MC5DRXY_NovaSeq05	E3G12-Ct19-NH-23893057_S1823
				AH5MC5DRXY_NovaSeq05	E3G2-Ct17-TX-23892519_S1743
				AH5MC5DRXY_NovaSeq05	E3G3-Ct17-TX-23892521_S1751
				AH5MC5DRXY_NovaSeq05	E3G4-Ct20-TX-23892533_S1759
				AH5MC5DRXY_NovaSeq05	E3G5-Ct15-TX-23892546_S1767
				AH5MC5DRXY_NovaSeq05	E3G6-Ct23-CA-23892465_S1775
				AH5MC5DRXY_NovaSeq05	E3G7-Ct17-TX-23892374_S1783
				AH5MC5DRXY_NovaSeq05	E3G8-Ct15-TX-23892325_S1791
				AH5MC5DRXY_NovaSeq05	E3G9-Ct13-TX-23892373_S1799
				AH5MC5DRXY_NovaSeq05	E3H1-Ct12-MA-23892931_S1736
				AH5MC5DRXY_NovaSeq05	E3H10-Ct23-ME-23893076_S1808
				AH5MC5DRXY_NovaSeq05	E3H11-Ct20-TX-23892355_S1816
				AH5MC5DRXY_NovaSeq05	E3H12-Ct22-TX-23892585_S1824
				AH5MC5DRXY_NovaSeq05	E3H2-Ct15-TX-23892552_S1744
				AH5MC5DRXY_NovaSeq05	E3H3-Ct16-TX-23892437_S1752
				AH5MC5DRXY_NovaSeq05	E3H5-Ct14-ME-23893098_S1768
				AH5MC5DRXY_NovaSeq05	E3H6-Ct14-CA-23892464_S1776
				AH5MC5DRXY_NovaSeq05	E3H7-Ct18-TX-23892560_S1784
				AH5MC5DRXY_NovaSeq05	E3H8-Ct14-TX-23892470_S1792
				AH5MC5DRXY_NovaSeq05	E3H9-Ct16-TX-23892532_S1800
Result	Assay precision	Table 2	Inter, n=160
				E:\Validation\Projects\SARSCOV2AMPv2\AH5LWHDRXY_NovaSeq04_down\20k_Results			Not compared to production run
	all 160 samples were also included in the robustness study run, see below			RND sample	listed 1 our of 3 inter replicates
				AH5LWHDRXY_NovaSeq04	A4G2Ct14-CT-22631917_S303
				AH5LWHDRXY_NovaSeq04	A4D1Ct20-MA-22635085_S292
				AH5LWHDRXY_NovaSeq04	A4B1Ct17-CT-22635238_S290
				AH5LWHDRXY_NovaSeq04	A4H1Ct18-MA-22635630_S296
				AH5LWHDRXY_NovaSeq04	A4H2Ct17-MA-22635653_S304
				AH5LWHDRXY_NovaSeq04	A4F1Ct11-MA-22635759_S294
				AH5LWHDRXY_NovaSeq04	A4E1Ct12-MA-22635841_S293
				AH5LWHDRXY_NovaSeq04	A4C1Ct21-MA-22636123_S291
				AH5LWHDRXY_NovaSeq04	A4G1Ct10-MA-22636424_S295
				AH5LWHDRXY_NovaSeq04	A2D4Ct19-FL-22675776_S124
				AH5LWHDRXY_NovaSeq04	A2A2Ct23-FL-22675795_S105
				AH5LWHDRXY_NovaSeq04	A2C6Ct22-FL-22675802_S139
				AH5LWHDRXY_NovaSeq04	A2H4Ct16-FL-22675821_S128
				AH5LWHDRXY_NovaSeq04	A2A3Ct20-FL-22675883_S113
				AH5LWHDRXY_NovaSeq04	A2E2Ct17-FL-22675898_S109
				AH5LWHDRXY_NovaSeq04	A2B10Ct16-VA-22675908_S170
				AH5LWHDRXY_NovaSeq04	A4D11Ct18-FL-22675909_S372
				AH5LWHDRXY_NovaSeq04	A2D3Ct16-FL-22675929_S116
				AH5LWHDRXY_NovaSeq04	A2D6Ct20-FL-22675934_S140
				AH5LWHDRXY_NovaSeq04	A2F6Ct20-FL-22675937_S142
				AH5LWHDRXY_NovaSeq04	A2D1Ct18-FL-22675950_S100
				AH5LWHDRXY_NovaSeq04	A2G10Ct20-VA-22675951_S175
				AH5LWHDRXY_NovaSeq04	A2B3Ct19-FL-22675959_S114
				AH5LWHDRXY_NovaSeq04	A2C4Ct16-NC-22675963_S123
				AH5LWHDRXY_NovaSeq04	A2G4Ct20-FL-22676009_S127
				AH5LWHDRXY_NovaSeq04	A2G11Ct10-VA-22676154_S183
				AH5LWHDRXY_NovaSeq04	A2H11Ct12-VA-22676205_S184
				AH5LWHDRXY_NovaSeq04	A2F11Ct15-OH-22676285_S182
				AH5LWHDRXY_NovaSeq04	A2H2Ct16-FL-22677015_S112
				AH5LWHDRXY_NovaSeq04	A2G3Ct16-FL-22677050_S119
				AH5LWHDRXY_NovaSeq04	A2B2Ct18-FL-22677056_S106
				AH5LWHDRXY_NovaSeq04	A2E3Ct15-FL-22677071_S117
				AH5LWHDRXY_NovaSeq04	A2E1Ct17-FL-22677108_S101
				AH5LWHDRXY_NovaSeq04	A2E11Ct15-PA-22677117_S181
				AH5LWHDRXY_NovaSeq04	A2H5Ct15-FL-22677182_S136
				AH5LWHDRXY_NovaSeq04	A2D11Ct20-PA-22677231_S180
				AH5LWHDRXY_NovaSeq04	A2E6Ct20-FL-22677246_S141
				AH5LWHDRXY_NovaSeq04	A2C1Ct20-FL-22677479_S99
				AH5LWHDRXY_NovaSeq04	A2A9Ct16-NH-22677480_S161
				AH5LWHDRXY_NovaSeq04	A2E4Ct21-FL-22677483_S125
				AH5LWHDRXY_NovaSeq04	A2A4Ct15-FL-22677485_S121
				AH5LWHDRXY_NovaSeq04	A2F4Ct15-FL-22677501_S126
				AH5LWHDRXY_NovaSeq04	A2G8Ct20-FL-22677543_S159
				AH5LWHDRXY_NovaSeq04	A2G5Ct20-FL-22677562_S135
				AH5LWHDRXY_NovaSeq04	A2A5Ct14-FL-22677790_S129
				AH5LWHDRXY_NovaSeq04	A2B4Ct19-FL-22678040_S122
				AH5LWHDRXY_NovaSeq04	A2F8Ct24-FL-22678122_S158
				AH5LWHDRXY_NovaSeq04	A2D2Ct14-FL-22678127_S108
				AH5LWHDRXY_NovaSeq04	A2H1Ct16-FL-22678128_S104
				AH5LWHDRXY_NovaSeq04	A2G7Ct19-FL-22678138_S151
				AH5LWHDRXY_NovaSeq04	A2A7Ct17-FL-22678158_S145
				AH5LWHDRXY_NovaSeq04	A2H7Ct13-FL-22678161_S152
				AH5LWHDRXY_NovaSeq04	A2B1Ct18-FL-22678176_S98
				AH5LWHDRXY_NovaSeq04	A2D7Ct17-FL-22678179_S148
				AH5LWHDRXY_NovaSeq04	A2F3Ct19-FL-22678187_S118
				AH5LWHDRXY_NovaSeq04	A2B6Ct16-FL-22678238_S138
				AH5LWHDRXY_NovaSeq04	A2A1Ct14-FL-22678263_S97
				AH5LWHDRXY_NovaSeq04	A2C7Ct23-FL-22678354_S147
				AH5LWHDRXY_NovaSeq04	A2B5Ct17-FL-22678358_S130
				AH5LWHDRXY_NovaSeq04	A2G1Ct23-FL-22678426_S103
				AH5LWHDRXY_NovaSeq04	A2E8Ct18-FL-22678435_S157
				AH5LWHDRXY_NovaSeq04	A2G6Ct17-FL-22678443_S143
				AH5LWHDRXY_NovaSeq04	A2E7Ct23-TX-22678567_S149
				AH5LWHDRXY_NovaSeq04	A2D5Ct23-TX-22678571_S132
				AH5LWHDRXY_NovaSeq04	A2H10Ct14-OK-22678574_S176
				AH5LWHDRXY_NovaSeq04	A4F10Ct16-LA-22678615_S366
				AH5LWHDRXY_NovaSeq04	A2C2Ct15-TX-22678619_S107
				AH5LWHDRXY_NovaSeq04	A2F7Ct16-TX-22678621_S150
				AH5LWHDRXY_NovaSeq04	A2B7Ct17-TX-22678744_S146
				AH5LWHDRXY_NovaSeq04	A2F5Ct22-TX-22678943_S134
				AH5LWHDRXY_NovaSeq04	A4H9Ct15-MI-22678946_S360
				AH5LWHDRXY_NovaSeq04	A4C5Ct14-OH-22678948_S323
				AH5LWHDRXY_NovaSeq04	A4D6Ct22-OH-22678949_S332
				AH5LWHDRXY_NovaSeq04	A4F6Ct21-IL-22678954_S334
				AH5LWHDRXY_NovaSeq04	A4A3Ct18-MI-22678958_S305
				AH5LWHDRXY_NovaSeq04	A4G10Ct17-IL-22678966_S367
				AH5LWHDRXY_NovaSeq04	A4F9Ct17-IL-22679008_S358
				AH5LWHDRXY_NovaSeq04	A4B5Ct17-IL-22679014_S322
				AH5LWHDRXY_NovaSeq04	A4E7Ct18-IL-22679015_S341
				AH5LWHDRXY_NovaSeq04	A4E3Ct17-IL-22679018_S309
				AH5LWHDRXY_NovaSeq04	A4C4Ct23-KY-22679124_S315
				AH5LWHDRXY_NovaSeq04	A4F4Ct18-IL-22679130_S318
				AH5LWHDRXY_NovaSeq04	A4D5Ct23-IL-22679131_S324
				AH5LWHDRXY_NovaSeq04	A4H4Ct14-MN-22679133_S320
				AH5LWHDRXY_NovaSeq04	A2H3Ct23-TX-22679273_S120
				AH5LWHDRXY_NovaSeq04	A4B3Ct15-MI-22679274_S306
				AH5LWHDRXY_NovaSeq04	A4A6Ct14-MI-22679275_S329
				AH5LWHDRXY_NovaSeq04	A4D2Ct23-MN-22679281_S300
				AH5LWHDRXY_NovaSeq04	A2A6Ct14-TX-22679282_S137
				AH5LWHDRXY_NovaSeq04	A4F8Ct18-IL-22679301_S350
				AH5LWHDRXY_NovaSeq04	A2C5Ct23-TX-22679340_S131
				AH5LWHDRXY_NovaSeq04	A4G7Ct14-MI-22679361_S343
				AH5LWHDRXY_NovaSeq04	A4A4Ct24-MN-22679389_S313
				AH5LWHDRXY_NovaSeq04	A4H7Ct23-IL-22679603_S344
				AH5LWHDRXY_NovaSeq04	A4D4Ct14-MN-22679607_S316
				AH5LWHDRXY_NovaSeq04	A4C3Ct17-IL-22679621_S307
				AH5LWHDRXY_NovaSeq04	A4F5Ct23-OH-22679630_S326
				AH5LWHDRXY_NovaSeq04	A4G3Ct16-IL-22679640_S311
				AH5LWHDRXY_NovaSeq04	A4G8Ct23-OH-22679654_S351
				AH5LWHDRXY_NovaSeq04	A4G6Ct20-OH-22679722_S335
				AH5LWHDRXY_NovaSeq04	A4D10Ct21-IL-22679758_S364
				AH5LWHDRXY_NovaSeq04	A4C10Ct18-OH-22679805_S363
				AH5LWHDRXY_NovaSeq04	A4C8Ct15-MI-22679896_S347
				AH5LWHDRXY_NovaSeq04	A4B7Ct23-MI-22679899_S338
				AH5LWHDRXY_NovaSeq04	A2H6Ct14-TX-22679900_S144
				AH5LWHDRXY_NovaSeq04	A4B8Ct20-OH-22679901_S346
				AH5LWHDRXY_NovaSeq04	A4D3Ct18-MI-22679933_S308
				AH5LWHDRXY_NovaSeq04	A2H8Ct20-TX-22679948_S160
				AH5LWHDRXY_NovaSeq04	A4C2Ct23-IL-22679949_S299
				AH5LWHDRXY_NovaSeq04	A4B4Ct14-MI-22679964_S314
				AH5LWHDRXY_NovaSeq04	A4G4Ct15-OH-22679972_S319
				AH5LWHDRXY_NovaSeq04	A4B6Ct22-MI-22680132_S330
				AH5LWHDRXY_NovaSeq04	A4F2Ct18-MI-22680174_S302
				AH5LWHDRXY_NovaSeq04	A4F3Ct18-MI-22681661_S310
				AH5LWHDRXY_NovaSeq04	A4C6Ct16-IL-22681663_S331
				AH5LWHDRXY_NovaSeq04	A4A8Ct15-IL-22681665_S345
				AH5LWHDRXY_NovaSeq04	A4E2Ct14-OH-22681806_S301
				AH5LWHDRXY_NovaSeq04	A4C7Ct22-MI-22681812_S339
				AH5LWHDRXY_NovaSeq04	A4H5Ct23-MN-22681818_S328
				AH5LWHDRXY_NovaSeq04	A4G9Ct18-MN-22681921_S359
				AH5LWHDRXY_NovaSeq04	A4E9Ct16-MI-22681928_S357
				AH5LWHDRXY_NovaSeq04	A4E5Ct16-MI-22681934_S325
				AH5LWHDRXY_NovaSeq04	A4D8Ct17-MI-22681940_S348
				AH5LWHDRXY_NovaSeq04	A4E8Ct16-MI-22681957_S349
				AH5LWHDRXY_NovaSeq04	A2D10Ct19-OH-22681973_S172
				AH5LWHDRXY_NovaSeq04	A4E4Ct16-MI-22681974_S317
				AH5LWHDRXY_NovaSeq04	A4H6Ct20-KY-22681996_S336
				AH5LWHDRXY_NovaSeq04	A4A9Ct18-MI-22682060_S353
				AH5LWHDRXY_NovaSeq04	A4E11Ct21-MI-22682088_S373
				AH5LWHDRXY_NovaSeq04	A4A7Ct15-MI-22682112_S337
				AH5LWHDRXY_NovaSeq04	A4A5Ct15-IL-22682114_S321
				AH5LWHDRXY_NovaSeq04	A2F2Ct17-MN-22682117_S110
				AH5LWHDRXY_NovaSeq04	A4D7Ct17-MI-22682120_S340
				AH5LWHDRXY_NovaSeq04	A4A10Ct19-IL-22682161_S361
				AH5LWHDRXY_NovaSeq04	A4A2Ct24-MI-22682206_S297
				AH5LWHDRXY_NovaSeq04	A2G2Ct17-KY-22682266_S111
				AH5LWHDRXY_NovaSeq04	A4G11Ct18-IL-22682273_S375
				AH5LWHDRXY_NovaSeq04	A4D9Ct15-MN-22682277_S356
				AH5LWHDRXY_NovaSeq04	A4B10Ct18-IL-22682279_S362
				AH5LWHDRXY_NovaSeq04	A4H11Ct16-MI-22682282_S376
				AH5LWHDRXY_NovaSeq04	A4F7Ct17-KY-22682310_S342
				AH5LWHDRXY_NovaSeq04	A4E6Ct15-MI-22682312_S333
				AH5LWHDRXY_NovaSeq04	A4H3Ct21-OH-22682317_S312
				AH5LWHDRXY_NovaSeq04	A4B9Ct20-OH-22682393_S354
				AH5LWHDRXY_NovaSeq04	A4E10Ct17-OH-22682395_S365
				AH5LWHDRXY_NovaSeq04	A2H9Ct17-KY-22682398_S168
				AH5LWHDRXY_NovaSeq04	A2A10Ct24-PA-22682478_S169
				AH5LWHDRXY_NovaSeq04	A2C8Ct20-PA-22682592_S155
				AH5LWHDRXY_NovaSeq04	A2G9Ct21-PA-22682991_S167
				AH5LWHDRXY_NovaSeq04	A2B8Ct21-PA-22683089_S154
				AH5LWHDRXY_NovaSeq04	A2F10Ct11-PA-22683497_S174
				AH5LWHDRXY_NovaSeq04	A2E9Ct17-VA-22683552_S165
				AH5LWHDRXY_NovaSeq04	A2A8Ct23-PA-22683587_S153
				AH5LWHDRXY_NovaSeq04	A2D8Ct18-PA-22683747_S156
				AH5LWHDRXY_NovaSeq04	A2E10Ct22-PA-22683914_S173
				AH5LWHDRXY_NovaSeq04	A2C3Ct15-PA-22684039_S115
				AH5LWHDRXY_NovaSeq04	A2D9Ct16-PA-22684111_S164
				AH5LWHDRXY_NovaSeq04	A4H10Ct17-PA-22684154_S368
				AH5LWHDRXY_NovaSeq04	A2B9Ct17-PA-22684185_S162
				AH5LWHDRXY_NovaSeq04	A4C9Ct20-PA-22684215_S355
Result	Assay sensitivity			E:\Validation\Projects\SARSCOV2AMPv2\AH5LWHDRXY_NovaSeq04_down\20k_Results
	A total of 39 unique samples with Ct values between 17 and 32 were serially diluted, yielding 186 samples with Ct values between 17 and 35
	QC passed unique samples only (n=33)			AH5LWHDRXY_NovaSeq04	D4C4Ct24-NY-22549550_S1467
				AH5LWHDRXY_NovaSeq04	D4H1Ct23-TX-22549777_S1448
				AH5LWHDRXY_NovaSeq04	D4C3Ct23-CA-22549783_S1459
				AH5LWHDRXY_NovaSeq04	D3F3Ct22-NY-22549816_S1366
				AH5LWHDRXY_NovaSeq04	D3C9Ct24-TX-22549897_S1411
				AH5LWHDRXY_NovaSeq04	D4G1Ct23-IN-22550031_S1447
				AH5LWHDRXY_NovaSeq04	D3B5Ct25-TX-22550041_S1378
				AH5LWHDRXY_NovaSeq04	D3G3Ct23-TX-22550057_S1367
				AH5LWHDRXY_NovaSeq04	D4F7Ct27-OH-22550063_S1494
				AH5LWHDRXY_NovaSeq04	D4D9Ct27-OH-22550107_S1508
				AH5LWHDRXY_NovaSeq04	D3A8Ct24-TX-22550760_S1401
				AH5LWHDRXY_NovaSeq04	D3H3Ct23-TX-22550846_S1368
				AH5LWHDRXY_NovaSeq04	D3C2Ct24-TX-22551419_S1355
				AH5LWHDRXY_NovaSeq04	D4B11Ct29-NE-22551423_S1522
				AH5LWHDRXY_NovaSeq04	D4E4Ct25-TX-22551623_S1469
				AH5LWHDRXY_NovaSeq04	D4D6Ct24-TX-22551632_S1484
				AH5LWHDRXY_NovaSeq04	D4A8Ct27-TX-22552024_S1497
				AH5LWHDRXY_NovaSeq04	D4A7Ct25-TX-22552054_S1489
				AH5LWHDRXY_NovaSeq04	D3D2Ct24-TX-22552106_S1356
				AH5LWHDRXY_NovaSeq04	D4G2Ct22-TX-22552530_S1455
				AH5LWHDRXY_NovaSeq04	D4F4Ct23-TX-22552713_S1470
				AH5LWHDRXY_NovaSeq04	D4B2Ct23-TX-22552829_S1450
				AH5LWHDRXY_NovaSeq04	D4E3Ct24-AZ-22553853_S1461
				AH5LWHDRXY_NovaSeq04	D3B6Ct24-AZ-22554118_S1386
				AH5LWHDRXY_NovaSeq04	D3B1Ct24-AZ-22554154_S1346
				AH5LWHDRXY_NovaSeq04	D3H1Ct25-AZ-22554280_S1352
				AH5LWHDRXY_NovaSeq04	D3F5Ct25-AZ-22554406_S1382
				AH5LWHDRXY_NovaSeq04	D3D3Ct25-AZ-22554524_S1364
				AH5LWHDRXY_NovaSeq04	D3E9Ct26-AZ-22554531_S1413
				AH5LWHDRXY_NovaSeq04	D3F4Ct24-AZ-22554546_S1374
				AH5LWHDRXY_NovaSeq04	D3E7Ct26-AZ-22554766_S1397
				AH5LWHDRXY_NovaSeq04	D3E8Ct26-AZ-22555452_S1405
				AH5LWHDRXY_NovaSeq04	D3H2Ct24-AZ-22555487_S1360
Result	Robustness study
	1,584 of unique samples passed quality control			E:\Validation\Projects\SARSCOV2AMPv3\AH5MC5DRXY_NovaSeq05
				AH5MC5DRXY_NovaSeq05	I4B12-Ct18-TX-22549630_S1146
	inter and intra precision sampels are all included in this run			AH5MC5DRXY_NovaSeq05	I4B10-Ct22-NY-22549816_S1130
				AH5MC5DRXY_NovaSeq05	I4F10-Ct17-TX-22549849_S1134
				AH5MC5DRXY_NovaSeq05	I4C11-Ct22-TX-22549897_S1139
				AH5MC5DRXY_NovaSeq05	I4D12-Ct16-TX-22549975_S1148
				AH5MC5DRXY_NovaSeq05	I4A8-Ct14-TX-22550030_S1113
				AH5MC5DRXY_NovaSeq05	I4A9-Ct24-TX-22550041_S1121
				AH5MC5DRXY_NovaSeq05	I4G11-Ct21-PA-22550042_S1143
				AH5MC5DRXY_NovaSeq05	I4H9-Ct12-TX-22550050_S1128
				AH5MC5DRXY_NovaSeq05	I4C10-Ct23-TX-22550057_S1131
				AH5MC5DRXY_NovaSeq05	I4H10-Ct15-TX-22550065_S1136
				AH5MC5DRXY_NovaSeq05	I4D3-Ct19-OH-22550156_S1076
				AH5MC5DRXY_NovaSeq05	I4B9-Ct12-TX-22550326_S1122
				AH5MC5DRXY_NovaSeq05	I4G10-Ct22-TX-22550760_S1135
				AH5MC5DRXY_NovaSeq05	I4E9-Ct17-TX-22550768_S1125
				AH5MC5DRXY_NovaSeq05	I4F9-Ct18-TX-22550803_S1126
				AH5MC5DRXY_NovaSeq05	I4B8-Ct21-TX-22550806_S1114
				AH5MC5DRXY_NovaSeq05	I4E10-Ct23-TX-22550846_S1133
				AH5MC5DRXY_NovaSeq05	I4D9-Ct24-TX-22551419_S1124
				AH5MC5DRXY_NovaSeq05	I4B7-Ct15-MO-22551427_S1106
				AH5MC5DRXY_NovaSeq05	I4C7-Ct15-TX-22551511_S1107
				AH5MC5DRXY_NovaSeq05	I4D8-Ct18-TX-22551526_S1116
				AH5MC5DRXY_NovaSeq05	I4D10-Ct16-TX-22551602_S1132
				AH5MC5DRXY_NovaSeq05	I4C8-Ct19-TX-22551861_S1115
				AH5MC5DRXY_NovaSeq05	I4G9-Ct20-TX-22551883_S1127
				AH5MC5DRXY_NovaSeq05	I4E8-Ct17-TX-22551952_S1117
				AH5MC5DRXY_NovaSeq05	I4F8-Ct16-TX-22552020_S1118
				AH5MC5DRXY_NovaSeq05	I4C9-Ct19-TX-22552102_S1123
				AH5MC5DRXY_NovaSeq05	I4H8-Ct24-TX-22552106_S1120
				AH5MC5DRXY_NovaSeq05	I4H12-Ct17-AZ-22553874_S1152
				AH5MC5DRXY_NovaSeq05	I4B1-Ct14-AZ-22553957_S1058
				AH5MC5DRXY_NovaSeq05	I4G4-Ct19-AZ-22553960_S1087
				AH5MC5DRXY_NovaSeq05	I4G12-Ct21-AZ-22553961_S1151
				AH5MC5DRXY_NovaSeq05	I4F4-Ct13-AZ-22553970_S1086
				AH5MC5DRXY_NovaSeq05	I4E3-Ct17-AZ-22553972_S1077
				AH5MC5DRXY_NovaSeq05	I4F11-Ct17-AZ-22553978_S1142
				AH5MC5DRXY_NovaSeq05	I4G1-Ct22-AZ-22553982_S1063
				AH5MC5DRXY_NovaSeq05	I4D11-Ct17-AZ-22554101_S1140
				AH5MC5DRXY_NovaSeq05	I4G6-Ct17-AZ-22554107_S1103
				AH5MC5DRXY_NovaSeq05	I4A11-Ct23-AZ-22554118_S1137
				AH5MC5DRXY_NovaSeq05	I4H4-Ct24-AZ-22554154_S1088
				AH5MC5DRXY_NovaSeq05	I4C3-Ct21-AZ-22554163_S1075
				AH5MC5DRXY_NovaSeq05	I4G8-Ct20-AZ-22554165_S1119
				AH5MC5DRXY_NovaSeq05	I4C5-Ct22-AZ-22554184_S1091
				AH5MC5DRXY_NovaSeq05	I4F1-Ct18-AZ-22554187_S1062
				AH5MC5DRXY_NovaSeq05	I4F3-Ct14-AZ-22554191_S1078
				AH5MC5DRXY_NovaSeq05	I4H5-Ct18-AZ-22554202_S1096
				AH5MC5DRXY_NovaSeq05	I4G2-Ct17-AZ-22554229_S1071
				AH5MC5DRXY_NovaSeq05	I4E1-Ct20-AZ-22554266_S1061
				AH5MC5DRXY_NovaSeq05	I4B11-Ct17-AZ-22554279_S1138
				AH5MC5DRXY_NovaSeq05	I4A1-Ct25-AZ-22554280_S1057
				AH5MC5DRXY_NovaSeq05	I4H7-Ct21-AZ-22554286_S1112
				AH5MC5DRXY_NovaSeq05	I4H1-Ct17-AZ-22554300_S1064
				AH5MC5DRXY_NovaSeq05	I4B2-Ct16-AZ-22554350_S1066
				AH5MC5DRXY_NovaSeq05	I4G7-Ct16-AZ-22554389_S1111
				AH5MC5DRXY_NovaSeq05	I4E6-Ct24-AZ-22554406_S1101
				AH5MC5DRXY_NovaSeq05	I4G3-Ct25-AZ-22554409_S1079
				AH5MC5DRXY_NovaSeq05	I4E2-Ct20-AZ-22554523_S1069
				AH5MC5DRXY_NovaSeq05	I4H11-Ct25-AZ-22554524_S1144
				AH5MC5DRXY_NovaSeq05	I4D2-Ct14-AZ-22554525_S1068
				AH5MC5DRXY_NovaSeq05	I4D1-Ct17-AZ-22554530_S1060
				AH5MC5DRXY_NovaSeq05	I4A10-Ct24-AZ-22554531_S1129
				AH5MC5DRXY_NovaSeq05	I4H2-Ct23-AZ-22554543_S1072
				AH5MC5DRXY_NovaSeq05	I4F2-Ct23-AZ-22554546_S1070
				AH5MC5DRXY_NovaSeq05	I4D6-Ct22-AZ-22554555_S1100
				AH5MC5DRXY_NovaSeq05	I4B4-Ct18-AZ-22554559_S1082
				AH5MC5DRXY_NovaSeq05	I4C12-Ct17-AZ-22554693_S1147
				AH5MC5DRXY_NovaSeq05	I4C2-Ct24-AZ-22554766_S1067
				AH5MC5DRXY_NovaSeq05	I4E5-Ct24-AZ-22554769_S1093
				AH5MC5DRXY_NovaSeq05	I4A4-Ct11-AZ-22554802_S1081
				AH5MC5DRXY_NovaSeq05	I4E7-Ct17-AZ-22554817_S1109
				AH5MC5DRXY_NovaSeq05	I4C1-Ct13-AZ-22554935_S1059
				AH5MC5DRXY_NovaSeq05	I4F6-Ct22-AZ-22555013_S1102
				AH5MC5DRXY_NovaSeq05	I4D7-Ct20-AZ-22555031_S1108
				AH5MC5DRXY_NovaSeq05	I4A6-Ct16-AZ-22555065_S1097
				AH5MC5DRXY_NovaSeq05	I4D4-Ct15-AZ-22555094_S1084
				AH5MC5DRXY_NovaSeq05	I4B5-Ct13-AZ-22555097_S1090
				AH5MC5DRXY_NovaSeq05	I4C6-Ct16-AZ-22555102_S1099
				AH5MC5DRXY_NovaSeq05	I4C4-Ct18-AZ-22555308_S1083
				AH5MC5DRXY_NovaSeq05	I4E11-Ct21-AZ-22555310_S1141
				AH5MC5DRXY_NovaSeq05	I4F5-Ct17-AZ-22555443_S1094
				AH5MC5DRXY_NovaSeq05	I4A7-Ct24-AZ-22555452_S1105
				AH5MC5DRXY_NovaSeq05	I4G5-Ct17-AZ-22555453_S1095
				AH5MC5DRXY_NovaSeq05	I4A5-Ct24-AZ-22555487_S1089
				AH5MC5DRXY_NovaSeq05	I4E12-Ct21-AZ-22555488_S1149
				AH5MC5DRXY_NovaSeq05	I4H3-Ct16-AZ-22555507_S1080
				AH5MC5DRXY_NovaSeq05	I4D5-Ct17-AZ-22555568_S1092
				AH5MC5DRXY_NovaSeq05	I4F7-Ct10-AZ-22555677_S1110
				AH5MC5DRXY_NovaSeq05	I4H6-Ct25-AZ-22555763_S1104
				AH5MC5DRXY_NovaSeq05	I4B6-Ct12-AZ-22555776_S1098
				AH5MC5DRXY_NovaSeq05	I4A3-Ct15-AZ-22555811_S1073
				AH5MC5DRXY_NovaSeq05	I4F12-Ct18-AZ-22555823_S1150
				AH5MC5DRXY_NovaSeq05	I4E4-Ct12-AZ-22555834_S1085
				AH5MC5DRXY_NovaSeq05	A4G2-Ct14-CT-22631917_S111
				AH5MC5DRXY_NovaSeq05	A4D1-Ct20-MA-22635085_S100
				AH5MC5DRXY_NovaSeq05	A4B1-Ct17-CT-22635238_S98
				AH5MC5DRXY_NovaSeq05	A4A1-Ct22-MA-22635241_S97
				AH5MC5DRXY_NovaSeq05	A4H1-Ct18-MA-22635630_S104
				AH5MC5DRXY_NovaSeq05	A4H2-Ct17-MA-22635653_S112
				AH5MC5DRXY_NovaSeq05	A4F1-Ct11-MA-22635759_S102
				AH5MC5DRXY_NovaSeq05	A4E1-Ct12-MA-22635841_S101
				AH5MC5DRXY_NovaSeq05	A4C1-Ct21-MA-22636123_S99
				AH5MC5DRXY_NovaSeq05	A4G1-Ct10-MA-22636424_S103
				AH5MC5DRXY_NovaSeq05	A2D4-Ct19-FL-22675776_S28
				AH5MC5DRXY_NovaSeq05	A2A2-Ct23-FL-22675795_S9
				AH5MC5DRXY_NovaSeq05	A2C6-Ct22-FL-22675802_S43
				AH5MC5DRXY_NovaSeq05	A2H4-Ct16-FL-22675821_S32
				AH5MC5DRXY_NovaSeq05	A2A3-Ct20-FL-22675883_S17
				AH5MC5DRXY_NovaSeq05	A2E2-Ct17-FL-22675898_S13
				AH5MC5DRXY_NovaSeq05	A2B10-Ct16-VA-22675908_S74
				AH5MC5DRXY_NovaSeq05	A4D11-Ct18-FL-22675909_S180
				AH5MC5DRXY_NovaSeq05	A2D3-Ct16-FL-22675929_S20
				AH5MC5DRXY_NovaSeq05	A2D6-Ct20-FL-22675934_S44
				AH5MC5DRXY_NovaSeq05	A2F6-Ct20-FL-22675937_S46
				AH5MC5DRXY_NovaSeq05	A2D1-Ct18-FL-22675950_S4
				AH5MC5DRXY_NovaSeq05	A2G10-Ct20-VA-22675951_S79
				AH5MC5DRXY_NovaSeq05	A2B3-Ct19-FL-22675959_S18
				AH5MC5DRXY_NovaSeq05	A2C4-Ct16-NC-22675963_S27
				AH5MC5DRXY_NovaSeq05	A2G4-Ct20-FL-22676009_S31
				AH5MC5DRXY_NovaSeq05	F3F3-Ct21-PA-22676139_S2326
				AH5MC5DRXY_NovaSeq05	A2G11-Ct10-VA-22676154_S87
				AH5MC5DRXY_NovaSeq05	A2H11-Ct12-VA-22676205_S88
				AH5MC5DRXY_NovaSeq05	A2F11-Ct15-OH-22676285_S86
				AH5MC5DRXY_NovaSeq05	F3F2-Ct15-VA-22676296_S2318
				AH5MC5DRXY_NovaSeq05	F3E3-Ct18-PA-22676328_S2325
				AH5MC5DRXY_NovaSeq05	F3H2-Ct17-VA-22676360_S2320
				AH5MC5DRXY_NovaSeq05	F3D3-Ct17-PA-22676361_S2324
				AH5MC5DRXY_NovaSeq05	A2H2-Ct16-FL-22677015_S16
				AH5MC5DRXY_NovaSeq05	A2G3-Ct16-FL-22677050_S23
				AH5MC5DRXY_NovaSeq05	A2B2-Ct18-FL-22677056_S10
				AH5MC5DRXY_NovaSeq05	A2E3-Ct15-FL-22677071_S21
				AH5MC5DRXY_NovaSeq05	A2E1-Ct17-FL-22677108_S5
				AH5MC5DRXY_NovaSeq05	A2E11-Ct15-PA-22677117_S85
				AH5MC5DRXY_NovaSeq05	A2H5-Ct15-FL-22677182_S40
				AH5MC5DRXY_NovaSeq05	A2D11-Ct20-PA-22677231_S84
				AH5MC5DRXY_NovaSeq05	F3C3-Ct19-WV-22677236_S2323
				AH5MC5DRXY_NovaSeq05	A2E6-Ct20-FL-22677246_S45
				AH5MC5DRXY_NovaSeq05	F3C2-Ct15-PA-22677248_S2315
				AH5MC5DRXY_NovaSeq05	F3B7-Ct18-PA-22677261_S2354
				AH5MC5DRXY_NovaSeq05	F3E11-Ct22-FL-22677278_S2389
				AH5MC5DRXY_NovaSeq05	A2C1-Ct20-FL-22677479_S3
				AH5MC5DRXY_NovaSeq05	A2A9-Ct16-NH-22677480_S65
				AH5MC5DRXY_NovaSeq05	A2E4-Ct21-FL-22677483_S29
				AH5MC5DRXY_NovaSeq05	F3G4-Ct13-NH-22677484_S2335
				AH5MC5DRXY_NovaSeq05	A2A4-Ct15-FL-22677485_S25
				AH5MC5DRXY_NovaSeq05	F3E6-Ct17-PA-22677497_S2349
				AH5MC5DRXY_NovaSeq05	F3F6-Ct20-VA-22677498_S2350
				AH5MC5DRXY_NovaSeq05	A2F4-Ct15-FL-22677501_S30
				AH5MC5DRXY_NovaSeq05	F3E7-Ct24-PA-22677542_S2357
				AH5MC5DRXY_NovaSeq05	A2G8-Ct20-FL-22677543_S63
				AH5MC5DRXY_NovaSeq05	F3F4-Ct18-PA-22677544_S2334
				AH5MC5DRXY_NovaSeq05	A2G5-Ct20-FL-22677562_S39
				AH5MC5DRXY_NovaSeq05	F3D11-Ct17-FL-22677567_S2388
				AH5MC5DRXY_NovaSeq05	F3H4-Ct11-PA-22677783_S2336
				AH5MC5DRXY_NovaSeq05	A2A5-Ct14-FL-22677790_S33
				AH5MC5DRXY_NovaSeq05	F3C5-Ct17-PA-22677810_S2339
				AH5MC5DRXY_NovaSeq05	F3F7-Ct14-TN-22677844_S2358
				AH5MC5DRXY_NovaSeq05	F3A5-Ct19-VA-22677910_S2337
				AH5MC5DRXY_NovaSeq05	F3E5-Ct12-OH-22677912_S2341
				AH5MC5DRXY_NovaSeq05	F3G3-Ct17-PA-22677915_S2327
				AH5MC5DRXY_NovaSeq05	F3E2-Ct21-PA-22677917_S2317
				AH5MC5DRXY_NovaSeq05	F3D7-Ct20-PA-22678039_S2356
				AH5MC5DRXY_NovaSeq05	A2B4-Ct19-FL-22678040_S26
				AH5MC5DRXY_NovaSeq05	F3E4-Ct15-VA-22678069_S2333
				AH5MC5DRXY_NovaSeq05	F3F11-Ct22-FL-22678088_S2390
				AH5MC5DRXY_NovaSeq05	F3A2-Ct13-PA-22678089_S2313
				AH5MC5DRXY_NovaSeq05	F3A9-Ct23-VA-22678104_S2369
				AH5MC5DRXY_NovaSeq05	A2F8-Ct24-FL-22678122_S62
				AH5MC5DRXY_NovaSeq05	A2D2-Ct14-FL-22678127_S12
				AH5MC5DRXY_NovaSeq05	A2H1-Ct16-FL-22678128_S8
				AH5MC5DRXY_NovaSeq05	A2G7-Ct19-FL-22678138_S55
				AH5MC5DRXY_NovaSeq05	A2A7-Ct17-FL-22678158_S49
				AH5MC5DRXY_NovaSeq05	A2H7-Ct13-FL-22678161_S56
				AH5MC5DRXY_NovaSeq05	A2B1-Ct18-FL-22678176_S2
				AH5MC5DRXY_NovaSeq05	F3G6-Ct15-NM-22678178_S2351
				AH5MC5DRXY_NovaSeq05	A2D7-Ct17-FL-22678179_S52
				AH5MC5DRXY_NovaSeq05	A2F3-Ct19-FL-22678187_S22
				AH5MC5DRXY_NovaSeq05	F3H3-Ct18-LA-22678188_S2328
				AH5MC5DRXY_NovaSeq05	F3B4-Ct17-LA-22678221_S2330
				AH5MC5DRXY_NovaSeq05	A2B6-Ct16-FL-22678238_S42
				AH5MC5DRXY_NovaSeq05	F3D5-Ct19-LA-22678239_S2340
				AH5MC5DRXY_NovaSeq05	F3H6-Ct22-NM-22678241_S2352
				AH5MC5DRXY_NovaSeq05	F3G2-Ct17-LA-22678243_S2319
				AH5MC5DRXY_NovaSeq05	A2A1-Ct14-FL-22678263_S1
				AH5MC5DRXY_NovaSeq05	A2C7-Ct23-FL-22678354_S51
				AH5MC5DRXY_NovaSeq05	A2B5-Ct17-FL-22678358_S34
				AH5MC5DRXY_NovaSeq05	A2G1-Ct23-FL-22678426_S7
				AH5MC5DRXY_NovaSeq05	F3D6-Ct24-LA-22678434_S2348
				AH5MC5DRXY_NovaSeq05	A2E8-Ct18-FL-22678435_S61
				AH5MC5DRXY_NovaSeq05	F3H7-Ct19-NM-22678436_S2360
				AH5MC5DRXY_NovaSeq05	F3A7-Ct20-NM-22678440_S2353
				AH5MC5DRXY_NovaSeq05	F3B3-Ct20-LA-22678442_S2322
				AH5MC5DRXY_NovaSeq05	A2G6-Ct17-FL-22678443_S47
				AH5MC5DRXY_NovaSeq05	F3H5-Ct18-LA-22678446_S2344
				AH5MC5DRXY_NovaSeq05	F3A6-Ct23-LA-22678456_S2345
				AH5MC5DRXY_NovaSeq05	F3B5-Ct19-LA-22678460_S2338
				AH5MC5DRXY_NovaSeq05	F3H10-Ct21-NM-22678472_S2384
				AH5MC5DRXY_NovaSeq05	F3C6-Ct19-NM-22678547_S2347
				AH5MC5DRXY_NovaSeq05	F3B6-Ct23-NM-22678551_S2346
				AH5MC5DRXY_NovaSeq05	F3F8-Ct18-LA-22678552_S2366
				AH5MC5DRXY_NovaSeq05	F3D9-Ct18-LA-22678554_S2372
				AH5MC5DRXY_NovaSeq05	F3A4-Ct17-NM-22678558_S2329
				AH5MC5DRXY_NovaSeq05	F3C8-Ct18-LA-22678565_S2363
				AH5MC5DRXY_NovaSeq05	A2E7-Ct23-TX-22678567_S53
				AH5MC5DRXY_NovaSeq05	F3B9-Ct19-LA-22678570_S2370
				AH5MC5DRXY_NovaSeq05	A2D5-Ct23-TX-22678571_S36
				AH5MC5DRXY_NovaSeq05	F3B2-Ct15-LA-22678572_S2314
				AH5MC5DRXY_NovaSeq05	A2H10-Ct14-OK-22678574_S80
				AH5MC5DRXY_NovaSeq05	F3G7-Ct18-LA-22678578_S2359
				AH5MC5DRXY_NovaSeq05	F3D4-Ct21-NM-22678614_S2332
				AH5MC5DRXY_NovaSeq05	A4F10-Ct16-LA-22678615_S174
				AH5MC5DRXY_NovaSeq05	A2C2-Ct15-TX-22678619_S11
				AH5MC5DRXY_NovaSeq05	F3E9-Ct19-NM-22678620_S2373
				AH5MC5DRXY_NovaSeq05	A2F7-Ct16-TX-22678621_S54
				AH5MC5DRXY_NovaSeq05	A2B7-Ct17-TX-22678744_S50
				AH5MC5DRXY_NovaSeq05	F3H11-Ct23-MN-22678925_S2392
				AH5MC5DRXY_NovaSeq05	A2F5-Ct22-TX-22678943_S38
				AH5MC5DRXY_NovaSeq05	A4H9-Ct15-MI-22678946_S168
				AH5MC5DRXY_NovaSeq05	A4C5-Ct14-OH-22678948_S131
				AH5MC5DRXY_NovaSeq05	A4D6-Ct22-OH-22678949_S140
				AH5MC5DRXY_NovaSeq05	A4F6-Ct21-IL-22678954_S142
				AH5MC5DRXY_NovaSeq05	A4A3-Ct18-MI-22678958_S113
				AH5MC5DRXY_NovaSeq05	A4G10-Ct17-IL-22678966_S175
				AH5MC5DRXY_NovaSeq05	A4F9-Ct17-IL-22679008_S166
				AH5MC5DRXY_NovaSeq05	A4B5-Ct17-IL-22679014_S130
				AH5MC5DRXY_NovaSeq05	A4E7-Ct18-IL-22679015_S149
				AH5MC5DRXY_NovaSeq05	A4E3-Ct17-IL-22679018_S117
				AH5MC5DRXY_NovaSeq05	A4C4-Ct23-KY-22679124_S123
				AH5MC5DRXY_NovaSeq05	A4F4-Ct18-IL-22679130_S126
				AH5MC5DRXY_NovaSeq05	A4D5-Ct23-IL-22679131_S132
				AH5MC5DRXY_NovaSeq05	A4H4-Ct14-MN-22679133_S128
				AH5MC5DRXY_NovaSeq05	A2H3-Ct23-TX-22679273_S24
				AH5MC5DRXY_NovaSeq05	A4B3-Ct15-MI-22679274_S114
				AH5MC5DRXY_NovaSeq05	A4A6-Ct14-MI-22679275_S137
				AH5MC5DRXY_NovaSeq05	A4D2-Ct23-MN-22679281_S108
				AH5MC5DRXY_NovaSeq05	A2A6-Ct14-TX-22679282_S41
				AH5MC5DRXY_NovaSeq05	A4F8-Ct18-IL-22679301_S158
				AH5MC5DRXY_NovaSeq05	A2C5-Ct23-TX-22679340_S35
				AH5MC5DRXY_NovaSeq05	A4G7-Ct14-MI-22679361_S151
				AH5MC5DRXY_NovaSeq05	A4A4-Ct24-MN-22679389_S121
				AH5MC5DRXY_NovaSeq05	A4H7-Ct23-IL-22679603_S152
				AH5MC5DRXY_NovaSeq05	A4D4-Ct14-MN-22679607_S124
				AH5MC5DRXY_NovaSeq05	A4C3-Ct17-IL-22679621_S115
				AH5MC5DRXY_NovaSeq05	A4F5-Ct23-OH-22679630_S134
				AH5MC5DRXY_NovaSeq05	A4G3-Ct16-IL-22679640_S119
				AH5MC5DRXY_NovaSeq05	A4H8-Ct22-MI-22679647_S160
				AH5MC5DRXY_NovaSeq05	A4G8-Ct23-OH-22679654_S159
				AH5MC5DRXY_NovaSeq05	A4G6-Ct20-OH-22679722_S143
				AH5MC5DRXY_NovaSeq05	A4D10-Ct21-IL-22679758_S172
				AH5MC5DRXY_NovaSeq05	A4C10-Ct18-OH-22679805_S171
				AH5MC5DRXY_NovaSeq05	A4C8-Ct15-MI-22679896_S155
				AH5MC5DRXY_NovaSeq05	A4B7-Ct23-MI-22679899_S146
				AH5MC5DRXY_NovaSeq05	A2H6-Ct14-TX-22679900_S48
				AH5MC5DRXY_NovaSeq05	A4B8-Ct20-OH-22679901_S154
				AH5MC5DRXY_NovaSeq05	A4D3-Ct18-MI-22679933_S116
				AH5MC5DRXY_NovaSeq05	A2H8-Ct20-TX-22679948_S64
				AH5MC5DRXY_NovaSeq05	A4C2-Ct23-IL-22679949_S107
				AH5MC5DRXY_NovaSeq05	A4B4-Ct14-MI-22679964_S122
				AH5MC5DRXY_NovaSeq05	A4G4-Ct15-OH-22679972_S127
				AH5MC5DRXY_NovaSeq05	A4B6-Ct22-MI-22680132_S138
				AH5MC5DRXY_NovaSeq05	A4F2-Ct18-MI-22680174_S110
				AH5MC5DRXY_NovaSeq05	A4F3-Ct18-MI-22681661_S118
				AH5MC5DRXY_NovaSeq05	A4C6-Ct16-IL-22681663_S139
				AH5MC5DRXY_NovaSeq05	A4A8-Ct15-IL-22681665_S153
				AH5MC5DRXY_NovaSeq05	F3F1-Ct22-OH-22681768_S2310
				AH5MC5DRXY_NovaSeq05	F3G1-Ct24-MI-22681770_S2311
				AH5MC5DRXY_NovaSeq05	A4E2-Ct14-OH-22681806_S109
				AH5MC5DRXY_NovaSeq05	A4C7-Ct22-MI-22681812_S147
				AH5MC5DRXY_NovaSeq05	A4H5-Ct23-MN-22681818_S136
				AH5MC5DRXY_NovaSeq05	A4G9-Ct18-MN-22681921_S167
				AH5MC5DRXY_NovaSeq05	A4E9-Ct16-MI-22681928_S165
				AH5MC5DRXY_NovaSeq05	A4E5-Ct16-MI-22681934_S133
				AH5MC5DRXY_NovaSeq05	A4D8-Ct17-MI-22681940_S156
				AH5MC5DRXY_NovaSeq05	A4E8-Ct16-MI-22681957_S157
				AH5MC5DRXY_NovaSeq05	A2D10-Ct19-OH-22681973_S76
				AH5MC5DRXY_NovaSeq05	A4E4-Ct16-MI-22681974_S125
				AH5MC5DRXY_NovaSeq05	A4H6-Ct20-KY-22681996_S144
				AH5MC5DRXY_NovaSeq05	A4A9-Ct18-MI-22682060_S161
				AH5MC5DRXY_NovaSeq05	A4E11-Ct21-MI-22682088_S181
				AH5MC5DRXY_NovaSeq05	A4A7-Ct15-MI-22682112_S145
				AH5MC5DRXY_NovaSeq05	A4A5-Ct15-IL-22682114_S129
				AH5MC5DRXY_NovaSeq05	A2F2-Ct17-MN-22682117_S14
				AH5MC5DRXY_NovaSeq05	F3H1-Ct16-IN-22682118_S2312
				AH5MC5DRXY_NovaSeq05	A4D7-Ct17-MI-22682120_S148
				AH5MC5DRXY_NovaSeq05	A4A10-Ct19-IL-22682161_S169
				AH5MC5DRXY_NovaSeq05	A4A2-Ct24-MI-22682206_S105
				AH5MC5DRXY_NovaSeq05	A2G2-Ct17-KY-22682266_S15
				AH5MC5DRXY_NovaSeq05	A4G11-Ct18-IL-22682273_S183
				AH5MC5DRXY_NovaSeq05	A4D9-Ct15-MN-22682277_S164
				AH5MC5DRXY_NovaSeq05	A4B10-Ct18-IL-22682279_S170
				AH5MC5DRXY_NovaSeq05	A4H11-Ct16-MI-22682282_S184
				AH5MC5DRXY_NovaSeq05	A4F7-Ct17-KY-22682310_S150
				AH5MC5DRXY_NovaSeq05	A4E6-Ct15-MI-22682312_S141
				AH5MC5DRXY_NovaSeq05	A4H3-Ct21-OH-22682317_S120
				AH5MC5DRXY_NovaSeq05	A4F11-Ct23-OH-22682374_S182
				AH5MC5DRXY_NovaSeq05	A4B9-Ct20-OH-22682393_S162
				AH5MC5DRXY_NovaSeq05	A4E10-Ct17-OH-22682395_S173
				AH5MC5DRXY_NovaSeq05	A2H9-Ct17-KY-22682398_S72
				AH5MC5DRXY_NovaSeq05	F3E1-Ct20-LA-22682411_S2309
				AH5MC5DRXY_NovaSeq05	F3B1-Ct15-LA-22682447_S2306
				AH5MC5DRXY_NovaSeq05	F3G11-Ct22-LA-22682458_S2391
				AH5MC5DRXY_NovaSeq05	F3C1-Ct22-LA-22682477_S2307
				AH5MC5DRXY_NovaSeq05	A2A10-Ct24-PA-22682478_S73
				AH5MC5DRXY_NovaSeq05	F3A1-Ct15-LA-22682479_S2305
				AH5MC5DRXY_NovaSeq05	F3D1-Ct23-LA-22682492_S2308
				AH5MC5DRXY_NovaSeq05	A2C8-Ct20-PA-22682592_S59
				AH5MC5DRXY_NovaSeq05	A2G9-Ct21-PA-22682991_S71
				AH5MC5DRXY_NovaSeq05	A2B8-Ct21-PA-22683089_S58
				AH5MC5DRXY_NovaSeq05	A2F10-Ct11-PA-22683497_S78
				AH5MC5DRXY_NovaSeq05	A2E9-Ct17-VA-22683552_S69
				AH5MC5DRXY_NovaSeq05	A2A8-Ct23-PA-22683587_S57
				AH5MC5DRXY_NovaSeq05	A2D8-Ct18-PA-22683747_S60
				AH5MC5DRXY_NovaSeq05	F3G9-Ct24-PA-22683778_S2375
				AH5MC5DRXY_NovaSeq05	F3A8-Ct17-PA-22683819_S2361
				AH5MC5DRXY_NovaSeq05	F3F9-Ct14-PA-22683829_S2374
				AH5MC5DRXY_NovaSeq05	F3B8-Ct13-PA-22683881_S2362
				AH5MC5DRXY_NovaSeq05	F3C9-Ct20-PA-22683911_S2371
				AH5MC5DRXY_NovaSeq05	A2E10-Ct22-PA-22683914_S77
				AH5MC5DRXY_NovaSeq05	A2C10-Ct24-PA-22683951_S75
				AH5MC5DRXY_NovaSeq05	F3G10-Ct11-MD-22683959_S2383
				AH5MC5DRXY_NovaSeq05	F2F9-Ct22-PA-22683964_S2278
				AH5MC5DRXY_NovaSeq05	F3H9-Ct10-PA-22683972_S2376
				AH5MC5DRXY_NovaSeq05	F3C10-Ct14-VA-22683992_S2379
				AH5MC5DRXY_NovaSeq05	F3D10-Ct23-PA-22684012_S2380
				AH5MC5DRXY_NovaSeq05	F3B10-Ct13-PA-22684031_S2378
				AH5MC5DRXY_NovaSeq05	A2C3-Ct15-PA-22684039_S19
				AH5MC5DRXY_NovaSeq05	A2D9-Ct16-PA-22684111_S68
				AH5MC5DRXY_NovaSeq05	E2C9-Ct24-PA-22684117_S259
				AH5MC5DRXY_NovaSeq05	A4H10-Ct17-PA-22684154_S176
				AH5MC5DRXY_NovaSeq05	A2B9-Ct17-PA-22684185_S66
				AH5MC5DRXY_NovaSeq05	F4C9-Ct20-PA-22684215_S2467
				AH5MC5DRXY_NovaSeq05	F3F10-Ct24-PA-22684227_S2382
				AH5MC5DRXY_NovaSeq05	G1G11-Ct24-MA-22752030_S1239
				AH5MC5DRXY_NovaSeq05	G1B10-Ct15-MA-22752172_S1226
				AH5MC5DRXY_NovaSeq05	G1F10-Ct12-MA-22752306_S1230
				AH5MC5DRXY_NovaSeq05	G1C11-Ct22-MA-22752347_S1235
				AH5MC5DRXY_NovaSeq05	G1C10-Ct24-MA-22752695_S1227
				AH5MC5DRXY_NovaSeq05	G1H10-Ct20-MA-22752698_S1232
				AH5MC5DRXY_NovaSeq05	G1B11-Ct16-MA-22752744_S1234
				AH5MC5DRXY_NovaSeq05	G1C9-Ct15-CT-22753049_S1219
				AH5MC5DRXY_NovaSeq05	G1H11-Ct19-CT-22753054_S1240
				AH5MC5DRXY_NovaSeq05	G1D11-Ct17-CT-22753458_S1236
				AH5MC5DRXY_NovaSeq05	G1B12-Ct18-CT-22753669_S1242
				AH5MC5DRXY_NovaSeq05	G1F11-Ct23-CT-22753679_S1238
				AH5MC5DRXY_NovaSeq05	G1D10-Ct19-CT-22753760_S1228
				AH5MC5DRXY_NovaSeq05	G1B9-Ct19-CT-22753763_S1218
				AH5MC5DRXY_NovaSeq05	G1E11-Ct15-CT-22754155_S1237
				AH5MC5DRXY_NovaSeq05	G1A9-Ct24-CT-22754242_S1217
				AH5MC5DRXY_NovaSeq05	G1H4-Ct15-TX-22754465_S1184
				AH5MC5DRXY_NovaSeq05	G1D7-Ct22-TX-22754471_S1204
				AH5MC5DRXY_NovaSeq05	G1F9-Ct21-TX-22754555_S1222
				AH5MC5DRXY_NovaSeq05	G1E5-Ct24-TX-22754585_S1189
				AH5MC5DRXY_NovaSeq05	G1G3-Ct13-TX-22754592_S1175
				AH5MC5DRXY_NovaSeq05	G1B7-Ct19-TX-22754609_S1202
				AH5MC5DRXY_NovaSeq05	G1B6-Ct23-TX-22754644_S1194
				AH5MC5DRXY_NovaSeq05	G1E8-Ct21-TX-22755118_S1213
				AH5MC5DRXY_NovaSeq05	G1F6-Ct17-TX-22755213_S1198
				AH5MC5DRXY_NovaSeq05	G1D9-Ct18-TX-22755215_S1220
				AH5MC5DRXY_NovaSeq05	G1H9-Ct20-TX-22755418_S1224
				AH5MC5DRXY_NovaSeq05	G1A5-Ct22-TX-22755478_S1185
				AH5MC5DRXY_NovaSeq05	G1A12-Ct0-NG-NTC_S1241	This sample was assigned to a wrong BC, real sample name is G1A6-Ct17-TX-22755555_S1193
				AH5MC5DRXY_NovaSeq05	G1G9-Ct21-TX-22755562_S1223
				AH5MC5DRXY_NovaSeq05	G2E6-Ct24-TX-22755583_S1293
				AH5MC5DRXY_NovaSeq05	G1C5-Ct23-TX-22755635_S1187
				AH5MC5DRXY_NovaSeq05	G1H8-Ct16-TX-22755931_S1216
				AH5MC5DRXY_NovaSeq05	G1C7-Ct17-TX-22755933_S1203
				AH5MC5DRXY_NovaSeq05	G1H5-Ct23-TX-22755965_S1192
				AH5MC5DRXY_NovaSeq05	G1A4-Ct22-TX-22755990_S1177
				AH5MC5DRXY_NovaSeq05	G1D3-Ct16-TX-22756081_S1172
				AH5MC5DRXY_NovaSeq05	G1G6-Ct21-TX-22756084_S1199
				AH5MC5DRXY_NovaSeq05	G1D4-Ct14-TX-22756086_S1180
				AH5MC5DRXY_NovaSeq05	G1G4-Ct21-TX-22756089_S1183
				AH5MC5DRXY_NovaSeq05	G1G5-Ct17-TX-22756092_S1191
				AH5MC5DRXY_NovaSeq05	G1D5-Ct18-TX-22756095_S1188
				AH5MC5DRXY_NovaSeq05	G1B3-Ct24-TX-22756752_S1170
				AH5MC5DRXY_NovaSeq05	G2A7-Ct23-TX-22756787_S1297
				AH5MC5DRXY_NovaSeq05	G1D6-Ct18-TX-22756790_S1196
				AH5MC5DRXY_NovaSeq05	G1F5-Ct18-TX-22756816_S1190
				AH5MC5DRXY_NovaSeq05	G1D8-Ct21-TX-22756862_S1212
				AH5MC5DRXY_NovaSeq05	G1D12-Ct17-TX-22756866_S1244
				AH5MC5DRXY_NovaSeq05	G1E4-Ct19-TX-22756867_S1181
				AH5MC5DRXY_NovaSeq05	G1C4-Ct19-TX-22756870_S1179
				AH5MC5DRXY_NovaSeq05	G1B5-Ct17-TX-22757069_S1186
				AH5MC5DRXY_NovaSeq05	G1E9-Ct21-TX-22757159_S1221
				AH5MC5DRXY_NovaSeq05	G1H6-Ct21-FL-22757561_S1200
				AH5MC5DRXY_NovaSeq05	G1F7-Ct16-FL-22757567_S1206
				AH5MC5DRXY_NovaSeq05	G1C3-Ct16-FL-22757676_S1171
				AH5MC5DRXY_NovaSeq05	G1H3-Ct16-FL-22757697_S1176
				AH5MC5DRXY_NovaSeq05	G1F8-Ct19-FL-22757701_S1214
				AH5MC5DRXY_NovaSeq05	G1E12-Ct18-FL-22757709_S1245
				AH5MC5DRXY_NovaSeq05	G1C6-Ct24-FL-22757845_S1195
				AH5MC5DRXY_NovaSeq05	G1C12-Ct18-FL-22757864_S1243
				AH5MC5DRXY_NovaSeq05	G1B8-Ct14-FL-22758330_S1210
				AH5MC5DRXY_NovaSeq05	G1B4-Ct20-FL-22758351_S1178
				AH5MC5DRXY_NovaSeq05	G1G12-Ct15-FL-22758357_S1247
				AH5MC5DRXY_NovaSeq05	G1F12-Ct18-FL-22758447_S1246
				AH5MC5DRXY_NovaSeq05	G1A2-Ct24-FL-22758451_S1161
				AH5MC5DRXY_NovaSeq05	G1H7-Ct13-FL-22758468_S1208
				AH5MC5DRXY_NovaSeq05	G1B2-Ct16-FL-22758571_S1162
				AH5MC5DRXY_NovaSeq05	G1G10-Ct18-FL-22758583_S1231
				AH5MC5DRXY_NovaSeq05	G1E3-Ct17-FL-22758589_S1173
				AH5MC5DRXY_NovaSeq05	G1H12-Ct21-FL-22758605_S1248
				AH5MC5DRXY_NovaSeq05	G1F4-Ct17-NJ-22758608_S1182
				AH5MC5DRXY_NovaSeq05	G1G8-Ct15-OH-22758812_S1215
				AH5MC5DRXY_NovaSeq05	G1C8-Ct15-ME-22758833_S1211
				AH5MC5DRXY_NovaSeq05	G1A10-Ct22-NH-22758835_S1225
				AH5MC5DRXY_NovaSeq05	G1F3-Ct18-PA-22758932_S1174
				AH5MC5DRXY_NovaSeq05	G1A3-Ct20-PA-22759230_S1169
				AH5MC5DRXY_NovaSeq05	G1D2-Ct14-TX-22759450_S1164
				AH5MC5DRXY_NovaSeq05	G1F2-Ct17-TX-22760985_S1166
				AH5MC5DRXY_NovaSeq05	G1D1-Ct23-TX-22761012_S1156
				AH5MC5DRXY_NovaSeq05	G1G1-Ct15-TX-22761052_S1159
				AH5MC5DRXY_NovaSeq05	G1C2-Ct19-TX-22761082_S1163
				AH5MC5DRXY_NovaSeq05	G1E1-Ct21-TX-22761132_S1157
				AH5MC5DRXY_NovaSeq05	G1E2-Ct15-TX-22761139_S1165
				AH5MC5DRXY_NovaSeq05	G1F1-Ct21-PA-22761326_S1158
				AH5MC5DRXY_NovaSeq05	G1H2-Ct15-PA-22761368_S1168
				AH5MC5DRXY_NovaSeq05	G1B1-Ct23-PA-22761371_S1154
				AH5MC5DRXY_NovaSeq05	G1G2-Ct21-PA-22761415_S1167
				AH5MC5DRXY_NovaSeq05	G1H1-Ct21-VA-22761452_S1160
				AH5MC5DRXY_NovaSeq05	G1E10-Ct13-VA-22761484_S1229
				AH5MC5DRXY_NovaSeq05	G1A1-Ct19-LA-22763093_S1153
				AH5MC5DRXY_NovaSeq05	G3A9-Ct23-MI-22977188_S1409
				AH5MC5DRXY_NovaSeq05	G3F2-Ct19-IL-22977247_S1358
				AH5MC5DRXY_NovaSeq05	G3C8-Ct15-MN-22977250_S1403
				AH5MC5DRXY_NovaSeq05	G3E10-Ct24-IL-22977312_S1421
				AH5MC5DRXY_NovaSeq05	G3E9-Ct17-IL-22977313_S1413
				AH5MC5DRXY_NovaSeq05	G3F6-Ct19-MI-22977314_S1390
				AH5MC5DRXY_NovaSeq05	G3B8-Ct16-MI-22977453_S1402
				AH5MC5DRXY_NovaSeq05	G3G11-Ct18-IL-22977501_S1431
				AH5MC5DRXY_NovaSeq05	G3B9-Ct19-IL-22977502_S1410
				AH5MC5DRXY_NovaSeq05	G4E3-Ct15-IL-22977503_S1461
				AH5MC5DRXY_NovaSeq05	G3A11-Ct23-OH-22977533_S1425
				AH5MC5DRXY_NovaSeq05	G3B7-Ct13-IL-22977722_S1394
				AH5MC5DRXY_NovaSeq05	G3E11-Ct19-MN-22977765_S1429
				AH5MC5DRXY_NovaSeq05	G3F11-Ct23-IL-22978299_S1430
				AH5MC5DRXY_NovaSeq05	G3B11-Ct17-OH-22978368_S1426
				AH5MC5DRXY_NovaSeq05	G3A8-Ct15-MI-22978369_S1401
				AH5MC5DRXY_NovaSeq05	G3H11-Ct22-MI-22978370_S1432
				AH5MC5DRXY_NovaSeq05	G3F10-Ct24-OH-22978392_S1422
				AH5MC5DRXY_NovaSeq05	G3C9-Ct17-IN-22978396_S1411
				AH5MC5DRXY_NovaSeq05	G4D9-Ct16-OH-22978397_S1508
				AH5MC5DRXY_NovaSeq05	G3G9-Ct21-OH-22978402_S1415
				AH5MC5DRXY_NovaSeq05	G3H9-Ct20-MI-22978403_S1416
				AH5MC5DRXY_NovaSeq05	G3F9-Ct16-MI-22978414_S1414
				AH5MC5DRXY_NovaSeq05	G3D8-Ct11-VA-22978433_S1404
				AH5MC5DRXY_NovaSeq05	G3E7-Ct18-FL-22979562_S1397
				AH5MC5DRXY_NovaSeq05	G3D2-Ct14-FL-22979596_S1356
				AH5MC5DRXY_NovaSeq05	G3G12-Ct24-FL-22979597_S1439
				AH5MC5DRXY_NovaSeq05	G3C7-Ct19-FL-22979763_S1395
				AH5MC5DRXY_NovaSeq05	G3E12-Ct18-FL-22979765_S1437
				AH5MC5DRXY_NovaSeq05	G3H10-Ct15-FL-22979766_S1424
				AH5MC5DRXY_NovaSeq05	G3A6-Ct19-FL-22979767_S1385
				AH5MC5DRXY_NovaSeq05	G3H2-Ct17-FL-22979818_S1360
				AH5MC5DRXY_NovaSeq05	G3B3-Ct14-GA-22979819_S1362
				AH5MC5DRXY_NovaSeq05	G3A5-Ct17-FL-22979849_S1377
				AH5MC5DRXY_NovaSeq05	G3F5-Ct15-FL-22979866_S1382
				AH5MC5DRXY_NovaSeq05	G3F8-Ct16-FL-22979944_S1406
				AH5MC5DRXY_NovaSeq05	G4F1-Ct18-FL-22979945_S1446
				AH5MC5DRXY_NovaSeq05	G4D1-Ct14-FL-22979946_S1444
				AH5MC5DRXY_NovaSeq05	G3G6-Ct23-FL-22979951_S1391
				AH5MC5DRXY_NovaSeq05	G3G8-Ct14-FL-22980027_S1407
				AH5MC5DRXY_NovaSeq05	G3B10-Ct16-FL-22980155_S1418
				AH5MC5DRXY_NovaSeq05	G3D11-Ct19-TX-22980541_S1428
				AH5MC5DRXY_NovaSeq05	G3F12-Ct22-LA-22980544_S1438
				AH5MC5DRXY_NovaSeq05	G3H5-Ct20-TX-22980547_S1384
				AH5MC5DRXY_NovaSeq05	G3A10-Ct17-TX-22980548_S1417
				AH5MC5DRXY_NovaSeq05	G3D10-Ct20-TX-22980556_S1420
				AH5MC5DRXY_NovaSeq05	G3A7-Ct24-TX-22980563_S1393
				AH5MC5DRXY_NovaSeq05	G3F7-Ct17-TX-22980564_S1398
				AH5MC5DRXY_NovaSeq05	G3D12-Ct21-TX-22980567_S1436
				AH5MC5DRXY_NovaSeq05	G3H8-Ct23-TX-22980571_S1408
				AH5MC5DRXY_NovaSeq05	G3B6-Ct16-TX-22980603_S1386
				AH5MC5DRXY_NovaSeq05	G3G1-Ct20-TX-22980618_S1351
				AH5MC5DRXY_NovaSeq05	G3G2-Ct19-TX-22980635_S1359
				AH5MC5DRXY_NovaSeq05	G3C12-Ct20-TX-22980636_S1435
				AH5MC5DRXY_NovaSeq05	G3H12-Ct17-TX-22980637_S1440
				AH5MC5DRXY_NovaSeq05	G3H4-Ct21-TX-22980639_S1376
				AH5MC5DRXY_NovaSeq05	G3E1-Ct15-TX-22980641_S1349
				AH5MC5DRXY_NovaSeq05	G3D4-Ct18-TX-22980752_S1372
				AH5MC5DRXY_NovaSeq05	G3H1-Ct16-TX-22980754_S1352
				AH5MC5DRXY_NovaSeq05	G3E2-Ct18-TX-22980827_S1357
				AH5MC5DRXY_NovaSeq05	G3D5-Ct17-LA-22980829_S1380
				AH5MC5DRXY_NovaSeq05	G3C2-Ct20-TX-22980837_S1355
				AH5MC5DRXY_NovaSeq05	G3B2-Ct16-TX-22980838_S1354
				AH5MC5DRXY_NovaSeq05	G4C6-Ct15-TX-22980840_S1483
				AH5MC5DRXY_NovaSeq05	G4H3-Ct16-TX-22981007_S1464
				AH5MC5DRXY_NovaSeq05	G3A4-Ct23-TX-22981084_S1369
				AH5MC5DRXY_NovaSeq05	G3G10-Ct15-TX-22981090_S1423
				AH5MC5DRXY_NovaSeq05	G3A1-Ct20-TX-22981109_S1345
				AH5MC5DRXY_NovaSeq05	G3F4-Ct23-TX-22981152_S1374
				AH5MC5DRXY_NovaSeq05	G3C5-Ct23-TX-22981156_S1379
				AH5MC5DRXY_NovaSeq05	G3G5-Ct22-TX-22981171_S1383
				AH5MC5DRXY_NovaSeq05	G3F3-Ct18-TX-22981172_S1366
				AH5MC5DRXY_NovaSeq05	G3A3-Ct21-TX-22981173_S1361
				AH5MC5DRXY_NovaSeq05	G3C1-Ct22-TX-22981174_S1347
				AH5MC5DRXY_NovaSeq05	G3C3-Ct24-TX-22981175_S1363
				AH5MC5DRXY_NovaSeq05	G3B1-Ct21-TX-22981177_S1346
				AH5MC5DRXY_NovaSeq05	G3G3-Ct24-TX-22981233_S1367
				AH5MC5DRXY_NovaSeq05	G3B12-Ct15-WI-22981234_S1434
				AH5MC5DRXY_NovaSeq05	G3D7-Ct23-LA-22981235_S1396
				AH5MC5DRXY_NovaSeq05	G3E5-Ct17-TX-22981236_S1381
				AH5MC5DRXY_NovaSeq05	G3E4-Ct14-TX-22981238_S1373
				AH5MC5DRXY_NovaSeq05	G3E6-Ct18-TX-22981310_S1389
				AH5MC5DRXY_NovaSeq05	G3B5-Ct15-TX-22981311_S1378
				AH5MC5DRXY_NovaSeq05	G3D3-Ct21-TX-22981312_S1364
				AH5MC5DRXY_NovaSeq05	G3H6-Ct22-TX-22981384_S1392
				AH5MC5DRXY_NovaSeq05	G3G7-Ct19-TX-22981435_S1399
				AH5MC5DRXY_NovaSeq05	G3E8-Ct18-TX-22981436_S1405
				AH5MC5DRXY_NovaSeq05	G3H7-Ct19-TX-22981481_S1400
				AH5MC5DRXY_NovaSeq05	G3B4-Ct14-TX-22981484_S1370
				AH5MC5DRXY_NovaSeq05	G3C4-Ct23-TX-22981786_S1371
				AH5MC5DRXY_NovaSeq05	H1B11-Ct19-CT-23354513_S466
				AH5MC5DRXY_NovaSeq05	H1A11-Ct16-CT-23354523_S465
				AH5MC5DRXY_NovaSeq05	H1E11-Ct17-CT-23354534_S469
				AH5MC5DRXY_NovaSeq05	H1H12-Ct15-CT-23354555_S480
				AH5MC5DRXY_NovaSeq05	H1D11-Ct12-CT-23354575_S468
				AH5MC5DRXY_NovaSeq05	H1G11-Ct12-CT-23354576_S471
				AH5MC5DRXY_NovaSeq05	H1F11-Ct17-CT-23354580_S470
				AH5MC5DRXY_NovaSeq05	H1C11-Ct15-CT-23354582_S467
				AH5MC5DRXY_NovaSeq05	H1G1-Ct19-VA-23354584_S391
				AH5MC5DRXY_NovaSeq05	H1G6-Ct21-VA-23354650_S431
				AH5MC5DRXY_NovaSeq05	H1H7-Ct16-PA-23354761_S440
				AH5MC5DRXY_NovaSeq05	H1E7-Ct17-PA-23354770_S437
				AH5MC5DRXY_NovaSeq05	H1C4-Ct19-PA-23354822_S411
				AH5MC5DRXY_NovaSeq05	H1B6-Ct21-PA-23354851_S426
				AH5MC5DRXY_NovaSeq05	H1H3-Ct15-PA-23354872_S408
				AH5MC5DRXY_NovaSeq05	H1C7-Ct23-PA-23354875_S435
				AH5MC5DRXY_NovaSeq05	H1D6-Ct21-OH-23354908_S428
				AH5MC5DRXY_NovaSeq05	H1D2-Ct18-MN-23354924_S396
				AH5MC5DRXY_NovaSeq05	H1C6-Ct24-OH-23354967_S427
				AH5MC5DRXY_NovaSeq05	H1E4-Ct17-MN-23354972_S413
				AH5MC5DRXY_NovaSeq05	H1A6-Ct21-OH-23354977_S425
				AH5MC5DRXY_NovaSeq05	H1B2-Ct16-OH-23354980_S394
				AH5MC5DRXY_NovaSeq05	H1G7-Ct18-OH-23354992_S439
				AH5MC5DRXY_NovaSeq05	H1F3-Ct12-CA-23355107_S406
				AH5MC5DRXY_NovaSeq05	H1D7-Ct16-CA-23355136_S436
				AH5MC5DRXY_NovaSeq05	H1F5-Ct18-CA-23355167_S422
				AH5MC5DRXY_NovaSeq05	H1B5-Ct13-CA-23355171_S418
				AH5MC5DRXY_NovaSeq05	H3A1-Ct17-CA-23355174_S577
				AH5MC5DRXY_NovaSeq05	H1F6-Ct10-CA-23355185_S430
				AH5MC5DRXY_NovaSeq05	H1H5-Ct16-CA-23355192_S424
				AH5MC5DRXY_NovaSeq05	H3D1-Ct24-CA-23355323_S580
				AH5MC5DRXY_NovaSeq05	H1G4-Ct13-CA-23355346_S415
				AH5MC5DRXY_NovaSeq05	H1F7-Ct11-CA-23355405_S438
				AH5MC5DRXY_NovaSeq05	H1D3-Ct20-CA-23355429_S404
				AH5MC5DRXY_NovaSeq05	H1H1-Ct20-CA-23355524_S392
				AH5MC5DRXY_NovaSeq05	H1E6-Ct13-CA-23356637_S429
				AH5MC5DRXY_NovaSeq05	H1F2-Ct17-CA-23356646_S398
				AH5MC5DRXY_NovaSeq05	H1C1-Ct13-NJ-23356840_S387
				AH5MC5DRXY_NovaSeq05	H1E1-Ct14-FL-23356903_S389
				AH5MC5DRXY_NovaSeq05	H1F1-Ct16-CA-23357790_S390
				AH5MC5DRXY_NovaSeq05	H1D5-Ct18-CA-23358442_S420
				AH5MC5DRXY_NovaSeq05	H2C11-Ct15-PA-23396066_S563
				AH5MC5DRXY_NovaSeq05	H1D9-Ct18-PA-23396067_S452
				AH5MC5DRXY_NovaSeq05	H1B10-Ct16-PA-23396068_S458
				AH5MC5DRXY_NovaSeq05	H2D10-Ct18-PA-23396069_S556
				AH5MC5DRXY_NovaSeq05	H1F8-Ct14-PA-23396070_S446
				AH5MC5DRXY_NovaSeq05	H1H6-Ct12-PA-23396071_S432
				AH5MC5DRXY_NovaSeq05	H1H4-Ct10-PA-23396072_S416
				AH5MC5DRXY_NovaSeq05	H1A8-Ct13-PA-23396073_S441
				AH5MC5DRXY_NovaSeq05	I1D2-Ct11-OH-23396074_S780
				AH5MC5DRXY_NovaSeq05	H1D10-Ct15-WV-23396075_S460
				AH5MC5DRXY_NovaSeq05	H1A7-Ct20-OH-23396076_S433
				AH5MC5DRXY_NovaSeq05	H1B1-Ct17-TN-23396077_S386
				AH5MC5DRXY_NovaSeq05	H1A10-Ct11-PA-23396078_S457
				AH5MC5DRXY_NovaSeq05	H2A9-Ct16-PA-23396079_S545
				AH5MC5DRXY_NovaSeq05	H1B9-Ct13-PA-23396080_S450
				AH5MC5DRXY_NovaSeq05	I1G11-Ct18-PA-23396081_S855
				AH5MC5DRXY_NovaSeq05	H1C12-Ct16-PA-23396082_S475
				AH5MC5DRXY_NovaSeq05	I1B6-Ct16-PA-23396083_S810
				AH5MC5DRXY_NovaSeq05	I1D8-Ct19-PA-23396084_S828
				AH5MC5DRXY_NovaSeq05	I1D1-Ct13-PA-23396085_S772
				AH5MC5DRXY_NovaSeq05	H2F12-Ct16-PA-23396086_S574
				AH5MC5DRXY_NovaSeq05	H2F9-Ct21-PA-23396087_S550
				AH5MC5DRXY_NovaSeq05	I1D4-Ct16-PA-23396088_S796
				AH5MC5DRXY_NovaSeq05	H2B9-Ct22-PA-23396089_S546
				AH5MC5DRXY_NovaSeq05	I1G12-Ct23-PA-23396090_S863
				AH5MC5DRXY_NovaSeq05	I1C9-Ct23-PA-23396091_S835
				AH5MC5DRXY_NovaSeq05	I1E4-Ct16-PA-23396092_S797
				AH5MC5DRXY_NovaSeq05	H1G12-Ct20-PA-23396094_S479
				AH5MC5DRXY_NovaSeq05	H2E11-Ct20-PA-23396095_S565
				AH5MC5DRXY_NovaSeq05	I1G1-Ct17-PA-23396096_S775
				AH5MC5DRXY_NovaSeq05	I1H1-Ct20-PA-23396097_S776
				AH5MC5DRXY_NovaSeq05	H1C9-Ct23-PA-23396098_S451
				AH5MC5DRXY_NovaSeq05	H2E10-Ct21-PA-23396099_S557
				AH5MC5DRXY_NovaSeq05	H1B7-Ct23-PA-23396100_S434
				AH5MC5DRXY_NovaSeq05	I1C1-Ct18-PA-23396101_S771
				AH5MC5DRXY_NovaSeq05	I1H7-Ct20-PA-23396102_S824
				AH5MC5DRXY_NovaSeq05	H1E10-Ct22-PA-23396103_S461
				AH5MC5DRXY_NovaSeq05	I1C2-Ct23-PA-23396104_S779
				AH5MC5DRXY_NovaSeq05	I1H6-Ct23-PA-23396105_S816
				AH5MC5DRXY_NovaSeq05	I1D3-Ct16-PA-23396107_S788
				AH5MC5DRXY_NovaSeq05	H2E9-Ct16-PA-23396108_S549
				AH5MC5DRXY_NovaSeq05	I1H3-Ct13-PA-23396109_S792
				AH5MC5DRXY_NovaSeq05	H2B12-Ct15-PA-23396110_S570
				AH5MC5DRXY_NovaSeq05	I1F8-Ct15-PA-23396111_S830
				AH5MC5DRXY_NovaSeq05	H1H9-Ct15-PA-23396112_S456
				AH5MC5DRXY_NovaSeq05	I1B12-Ct17-PA-23396113_S858
				AH5MC5DRXY_NovaSeq05	I1C11-Ct22-PA-23396114_S851
				AH5MC5DRXY_NovaSeq05	I1E1-Ct21-PA-23396115_S773
				AH5MC5DRXY_NovaSeq05	H2H11-Ct22-PA-23396116_S568
				AH5MC5DRXY_NovaSeq05	I1H2-Ct16-PA-23396117_S784
				AH5MC5DRXY_NovaSeq05	I1F5-Ct23-PA-23396118_S806
				AH5MC5DRXY_NovaSeq05	H2G11-Ct21-PA-23396119_S567
				AH5MC5DRXY_NovaSeq05	H4G12-Ct16-PA-23396120_S767
				AH5MC5DRXY_NovaSeq05	H1E8-Ct19-PA-23396121_S445
				AH5MC5DRXY_NovaSeq05	H2C9-Ct18-PA-23396122_S547
				AH5MC5DRXY_NovaSeq05	H1D12-Ct18-PA-23396123_S476
				AH5MC5DRXY_NovaSeq05	H1H10-Ct21-PA-23396124_S464
				AH5MC5DRXY_NovaSeq05	I1C5-Ct14-PA-23396125_S803
				AH5MC5DRXY_NovaSeq05	I1E10-Ct23-PA-23396126_S845
				AH5MC5DRXY_NovaSeq05	I1B5-Ct18-PA-23396127_S802
				AH5MC5DRXY_NovaSeq05	H2F10-Ct14-PA-23396128_S558
				AH5MC5DRXY_NovaSeq05	I1E5-Ct21-PA-23396129_S805
				AH5MC5DRXY_NovaSeq05	I1B3-Ct15-PA-23396130_S786
				AH5MC5DRXY_NovaSeq05	I1C3-Ct14-PA-23396131_S787
				AH5MC5DRXY_NovaSeq05	I1F2-Ct17-PA-23396132_S782
				AH5MC5DRXY_NovaSeq05	I1G4-Ct18-PA-23396133_S799
				AH5MC5DRXY_NovaSeq05	I1B1-Ct20-PA-23396134_S770
				AH5MC5DRXY_NovaSeq05	H2H12-Ct15-PA-23396135_S576
				AH5MC5DRXY_NovaSeq05	H1A9-Ct23-PA-23396136_S449
				AH5MC5DRXY_NovaSeq05	H2D12-Ct14-PA-23396137_S572
				AH5MC5DRXY_NovaSeq05	H2E12-Ct14-PA-23396138_S573
				AH5MC5DRXY_NovaSeq05	H2F11-Ct15-PA-23396139_S566
				AH5MC5DRXY_NovaSeq05	I1F1-Ct20-PA-23396140_S774
				AH5MC5DRXY_NovaSeq05	I1H4-Ct16-PA-23396141_S800
				AH5MC5DRXY_NovaSeq05	I1G5-Ct23-PA-23396142_S807
				AH5MC5DRXY_NovaSeq05	I1F6-Ct13-PA-23396143_S814
				AH5MC5DRXY_NovaSeq05	H2A8-Ct21-PA-23396145_S537
				AH5MC5DRXY_NovaSeq05	I1H8-Ct15-PA-23396146_S832
				AH5MC5DRXY_NovaSeq05	I1G8-Ct14-PA-23396147_S831
				AH5MC5DRXY_NovaSeq05	I1A4-Ct18-PA-23396148_S793
				AH5MC5DRXY_NovaSeq05	H2C10-Ct24-PA-23396149_S555
				AH5MC5DRXY_NovaSeq05	H1E12-Ct18-PA-23396150_S477
				AH5MC5DRXY_NovaSeq05	I1C4-Ct13-PA-23396151_S795
				AH5MC5DRXY_NovaSeq05	H1H8-Ct13-PA-23396152_S448
				AH5MC5DRXY_NovaSeq05	I1G2-Ct16-PA-23396153_S783
				AH5MC5DRXY_NovaSeq05	H2H9-Ct15-PA-23396154_S552
				AH5MC5DRXY_NovaSeq05	H2D11-Ct15-PA-23396155_S564
				AH5MC5DRXY_NovaSeq05	I1A9-Ct19-PA-23396156_S833
				AH5MC5DRXY_NovaSeq05	I1H5-Ct11-PA-23396157_S808
				AH5MC5DRXY_NovaSeq05	H2A11-Ct18-PA-23396158_S561
				AH5MC5DRXY_NovaSeq05	H1D8-Ct22-PA-23396159_S444
				AH5MC5DRXY_NovaSeq05	I1E2-Ct20-PA-23396160_S781
				AH5MC5DRXY_NovaSeq05	I1D10-Ct19-PA-23396161_S844
				AH5MC5DRXY_NovaSeq05	I1H11-Ct22-PA-23396162_S856
				AH5MC5DRXY_NovaSeq05	H2G9-Ct17-PA-23396163_S551
				AH5MC5DRXY_NovaSeq05	I1B9-Ct19-PA-23396164_S834
				AH5MC5DRXY_NovaSeq05	H2B10-Ct9-PA-23396165_S554
				AH5MC5DRXY_NovaSeq05	H2A10-Ct20-PA-23396166_S553
				AH5MC5DRXY_NovaSeq05	H2C12-Ct14-PA-23396168_S571
				AH5MC5DRXY_NovaSeq05	I1A3-Ct20-PA-23396169_S785
				AH5MC5DRXY_NovaSeq05	I1B4-Ct18-PA-23396170_S794
				AH5MC5DRXY_NovaSeq05	I1B10-Ct15-PA-23396171_S842
				AH5MC5DRXY_NovaSeq05	H1H11-Ct15-PA-23396173_S472
				AH5MC5DRXY_NovaSeq05	I1G3-Ct17-PA-23396174_S791
				AH5MC5DRXY_NovaSeq05	I1F3-Ct15-PA-23396175_S790
				AH5MC5DRXY_NovaSeq05	H4D9-Ct20-PA-23396176_S740
				AH5MC5DRXY_NovaSeq05	I1E3-Ct16-PA-23396177_S789
				AH5MC5DRXY_NovaSeq05	H2B11-Ct14-PA-23396178_S562
				AH5MC5DRXY_NovaSeq05	I1A2-Ct15-PA-23396180_S777
				AH5MC5DRXY_NovaSeq05	I1F4-Ct16-PA-23396181_S798
				AH5MC5DRXY_NovaSeq05	H1G8-Ct21-PA-23396182_S447
				AH5MC5DRXY_NovaSeq05	H1G9-Ct13-PA-23396183_S455
				AH5MC5DRXY_NovaSeq05	H1C10-Ct15-VA-23396184_S459
				AH5MC5DRXY_NovaSeq05	H1G10-Ct15-VA-23396185_S463
				AH5MC5DRXY_NovaSeq05	H2C8-Ct24-VA-23396186_S539
				AH5MC5DRXY_NovaSeq05	H1B12-Ct12-VA-23396187_S474
				AH5MC5DRXY_NovaSeq05	H1F12-Ct23-VA-23396188_S478
				AH5MC5DRXY_NovaSeq05	H1F9-Ct13-VA-23396189_S454
				AH5MC5DRXY_NovaSeq05	H2H6-Ct16-NC-23396190_S528
				AH5MC5DRXY_NovaSeq05	H2H3-Ct24-NV-23396191_S504
				AH5MC5DRXY_NovaSeq05	I1D9-Ct16-NV-23396192_S836
				AH5MC5DRXY_NovaSeq05	H1H2-Ct19-FL-23396193_S400
				AH5MC5DRXY_NovaSeq05	H2A6-Ct21-MI-23396194_S521
				AH5MC5DRXY_NovaSeq05	H2F6-Ct18-FL-23396195_S526
				AH5MC5DRXY_NovaSeq05	H2G8-Ct21-FL-23396196_S543
				AH5MC5DRXY_NovaSeq05	H2C1-Ct21-FL-23396197_S483
				AH5MC5DRXY_NovaSeq05	H2D4-Ct23-FL-23396199_S508
				AH5MC5DRXY_NovaSeq05	H2F1-Ct17-FL-23396201_S486
				AH5MC5DRXY_NovaSeq05	H2D1-Ct16-FL-23396202_S484
				AH5MC5DRXY_NovaSeq05	H1E3-Ct17-FL-23396203_S405
				AH5MC5DRXY_NovaSeq05	H2E5-Ct17-FL-23396204_S517
				AH5MC5DRXY_NovaSeq05	H2E8-Ct15-FL-23396205_S541
				AH5MC5DRXY_NovaSeq05	H2E6-Ct18-FL-23396206_S525
				AH5MC5DRXY_NovaSeq05	H2B6-Ct22-FL-23396207_S522
				AH5MC5DRXY_NovaSeq05	I1A5-Ct17-NY-23396211_S801
				AH5MC5DRXY_NovaSeq05	H2G3-Ct24-NY-23396212_S503
				AH5MC5DRXY_NovaSeq05	I1B7-Ct16-NY-23396213_S818
				AH5MC5DRXY_NovaSeq05	I1C6-Ct20-NY-23396214_S811
				AH5MC5DRXY_NovaSeq05	H2F7-Ct22-NY-23396215_S534
				AH5MC5DRXY_NovaSeq05	I1F12-Ct22-MA-23396216_S862
				AH5MC5DRXY_NovaSeq05	I1E11-Ct19-NY-23396217_S853
				AH5MC5DRXY_NovaSeq05	H2A4-Ct13-NY-23396218_S505
				AH5MC5DRXY_NovaSeq05	I3C8-Ct21-NY-23396219_S1019
				AH5MC5DRXY_NovaSeq05	I1B11-Ct24-NY-23396220_S850
				AH5MC5DRXY_NovaSeq05	H2H4-Ct18-NY-23396221_S512
				AH5MC5DRXY_NovaSeq05	H2D2-Ct17-NJ-23396222_S492
				AH5MC5DRXY_NovaSeq05	I1A11-Ct18-NY-23396223_S849
				AH5MC5DRXY_NovaSeq05	I1A8-Ct16-NY-23396224_S825
				AH5MC5DRXY_NovaSeq05	I1E9-Ct21-NY-23396226_S837
				AH5MC5DRXY_NovaSeq05	I1F10-Ct17-NJ-23396228_S846
				AH5MC5DRXY_NovaSeq05	I1E6-Ct21-NJ-23396230_S813
				AH5MC5DRXY_NovaSeq05	H2G1-Ct15-NJ-23396232_S487
				AH5MC5DRXY_NovaSeq05	I1H12-Ct18-NJ-23396234_S864
				AH5MC5DRXY_NovaSeq05	H2A5-Ct22-NY-23396235_S513
				AH5MC5DRXY_NovaSeq05	I1C10-Ct18-NJ-23396237_S843
				AH5MC5DRXY_NovaSeq05	I1F7-Ct22-NJ-23396239_S822
				AH5MC5DRXY_NovaSeq05	H2F3-Ct17-NJ-23396241_S502
				AH5MC5DRXY_NovaSeq05	I1B8-Ct17-NJ-23396242_S826
				AH5MC5DRXY_NovaSeq05	I3F8-Ct19-NJ-23396244_S1022
				AH5MC5DRXY_NovaSeq05	I1A7-Ct19-NY-23396246_S817
				AH5MC5DRXY_NovaSeq05	I1C12-Ct21-NY-23396248_S859
				AH5MC5DRXY_NovaSeq05	H2B7-Ct17-NY-23396249_S530
				AH5MC5DRXY_NovaSeq05	I1E8-Ct18-NY-23396250_S829
				AH5MC5DRXY_NovaSeq05	H1E5-Ct24-NJ-23396252_S421
				AH5MC5DRXY_NovaSeq05	H1E2-Ct20-NJ-23396254_S397
				AH5MC5DRXY_NovaSeq05	H1F4-Ct18-NJ-23396256_S414
				AH5MC5DRXY_NovaSeq05	H1B4-Ct14-NJ-23396258_S410
				AH5MC5DRXY_NovaSeq05	H1A5-Ct16-NJ-23396259_S417
				AH5MC5DRXY_NovaSeq05	H1D4-Ct21-NJ-23396261_S412
				AH5MC5DRXY_NovaSeq05	H2D7-Ct22-NY-23396263_S532
				AH5MC5DRXY_NovaSeq05	H2C5-Ct20-NY-23396264_S515
				AH5MC5DRXY_NovaSeq05	I1G6-Ct19-NJ-23396265_S815
				AH5MC5DRXY_NovaSeq05	H2E7-Ct15-NJ-23396266_S533
				AH5MC5DRXY_NovaSeq05	I1D5-Ct18-NJ-23396267_S804
				AH5MC5DRXY_NovaSeq05	I1D7-Ct24-NJ-23396269_S820
				AH5MC5DRXY_NovaSeq05	I1F9-Ct13-NJ-23396270_S838
				AH5MC5DRXY_NovaSeq05	I1G10-Ct15-NJ-23396271_S847
				AH5MC5DRXY_NovaSeq05	I3B8-Ct20-NY-23396272_S1018
				AH5MC5DRXY_NovaSeq05	H2F5-Ct14-NY-23396273_S518
				AH5MC5DRXY_NovaSeq05	H2G2-Ct18-NJ-23396274_S495
				AH5MC5DRXY_NovaSeq05	H2C2-Ct19-NY-23396275_S491
				AH5MC5DRXY_NovaSeq05	I1H10-Ct19-NJ-23396276_S848
				AH5MC5DRXY_NovaSeq05	H1G5-Ct18-NJ-23396277_S423
				AH5MC5DRXY_NovaSeq05	H1G3-Ct14-NJ-23396278_S407
				AH5MC5DRXY_NovaSeq05	I1E12-Ct24-NJ-23396279_S861
				AH5MC5DRXY_NovaSeq05	I1D11-Ct14-NJ-23396280_S852
				AH5MC5DRXY_NovaSeq05	I1D12-Ct23-NY-23396281_S860
				AH5MC5DRXY_NovaSeq05	I1F11-Ct23-NY-23396282_S854
				AH5MC5DRXY_NovaSeq05	H2D5-Ct16-NY-23396283_S516
				AH5MC5DRXY_NovaSeq05	H2H1-Ct19-NJ-23396284_S488
				AH5MC5DRXY_NovaSeq05	I1D6-Ct20-NY-23396285_S812
				AH5MC5DRXY_NovaSeq05	I1A10-Ct21-NJ-23396286_S841
				AH5MC5DRXY_NovaSeq05	I3D8-Ct20-NY-23396287_S1020
				AH5MC5DRXY_NovaSeq05	H2B4-Ct13-NJ-23396288_S506
				AH5MC5DRXY_NovaSeq05	I1G7-Ct15-NY-23396290_S823
				AH5MC5DRXY_NovaSeq05	H4G5-Ct22-NY-23396291_S711
				AH5MC5DRXY_NovaSeq05	H2F2-Ct15-NY-23396292_S494
				AH5MC5DRXY_NovaSeq05	I1H9-Ct23-NY-23396293_S840
				AH5MC5DRXY_NovaSeq05	I1A6-Ct17-NY-23396294_S809
				AH5MC5DRXY_NovaSeq05	H1G2-Ct23-NY-23396295_S399
				AH5MC5DRXY_NovaSeq05	I1E7-Ct23-NJ-23396296_S821
				AH5MC5DRXY_NovaSeq05	H2B2-Ct13-CT-23396297_S490
				AH5MC5DRXY_NovaSeq05	I1C8-Ct17-NJ-23396298_S827
				AH5MC5DRXY_NovaSeq05	H1C5-Ct19-NJ-23396299_S419
				AH5MC5DRXY_NovaSeq05	H2C4-Ct16-NJ-23396300_S507
				AH5MC5DRXY_NovaSeq05	H1B8-Ct15-WA-23396301_S442
				AH5MC5DRXY_NovaSeq05	H1C3-Ct19-FL-23396302_S403
				AH5MC5DRXY_NovaSeq05	H2D8-Ct18-FL-23396303_S540
				AH5MC5DRXY_NovaSeq05	H2B1-Ct17-FL-23396304_S482
				AH5MC5DRXY_NovaSeq05	H2D3-Ct16-FL-23396305_S500
				AH5MC5DRXY_NovaSeq05	H2A3-Ct15-FL-23396306_S497
				AH5MC5DRXY_NovaSeq05	H2A1-Ct14-FL-23396307_S481
				AH5MC5DRXY_NovaSeq05	H2B5-Ct18-FL-23396308_S514
				AH5MC5DRXY_NovaSeq05	H2D6-Ct19-FL-23396309_S524
				AH5MC5DRXY_NovaSeq05	H2G6-Ct19-FL-23396313_S527
				AH5MC5DRXY_NovaSeq05	H2H5-Ct17-FL-23396315_S520
				AH5MC5DRXY_NovaSeq05	H2B3-Ct18-FL-23396316_S498
				AH5MC5DRXY_NovaSeq05	H2G4-Ct17-FL-23396317_S511
				AH5MC5DRXY_NovaSeq05	H2C7-Ct20-FL-23396318_S531
				AH5MC5DRXY_NovaSeq05	H2A7-Ct16-FL-23396319_S529
				AH5MC5DRXY_NovaSeq05	H1C2-Ct22-FL-23396320_S395
				AH5MC5DRXY_NovaSeq05	H2G10-Ct14-FL-23396321_S559
				AH5MC5DRXY_NovaSeq05	H1B3-Ct20-FL-23396322_S402
				AH5MC5DRXY_NovaSeq05	H2F8-Ct21-FL-23396323_S542
				AH5MC5DRXY_NovaSeq05	H2E1-Ct20-FL-23396324_S485
				AH5MC5DRXY_NovaSeq05	I3G9-Ct18-PA-23430235_S1031
				AH5MC5DRXY_NovaSeq05	I3A8-Ct17-PA-23430237_S1017
				AH5MC5DRXY_NovaSeq05	I3F9-Ct16-PA-23430238_S1030
				AH5MC5DRXY_NovaSeq05	I3B9-Ct11-PA-23430239_S1026
				AH5MC5DRXY_NovaSeq05	I3E8-Ct15-PA-23430240_S1021
				AH5MC5DRXY_NovaSeq05	I3H10-Ct15-OH-23430243_S1040
				AH5MC5DRXY_NovaSeq05	I3G10-Ct22-PA-23430245_S1039
				AH5MC5DRXY_NovaSeq05	I3C10-Ct20-FL-23430249_S1035
				AH5MC5DRXY_NovaSeq05	I3B10-Ct20-FL-23430251_S1034
				AH5MC5DRXY_NovaSeq05	I3B11-Ct17-FL-23430253_S1042
				AH5MC5DRXY_NovaSeq05	I3C9-Ct19-NY-23430254_S1027
				AH5MC5DRXY_NovaSeq05	I3G11-Ct15-FL-23430257_S1047
				AH5MC5DRXY_NovaSeq05	I3E11-Ct15-FL-23430258_S1045
				AH5MC5DRXY_NovaSeq05	I3B12-Ct17-FL-23430259_S1050
				AH5MC5DRXY_NovaSeq05	I3E10-Ct24-FL-23430261_S1037
				AH5MC5DRXY_NovaSeq05	I3C11-Ct16-FL-23430263_S1043
				AH5MC5DRXY_NovaSeq05	I3E12-Ct21-MN-23430264_S1053
				AH5MC5DRXY_NovaSeq05	I3D12-Ct19-WA-23430265_S1052
				AH5MC5DRXY_NovaSeq05	I3D9-Ct21-UT-23430266_S1028
				AH5MC5DRXY_NovaSeq05	I3H11-Ct17-UT-23430267_S1048
				AH5MC5DRXY_NovaSeq05	I3D11-Ct14-IL-23430268_S1044
				AH5MC5DRXY_NovaSeq05	I3A9-Ct19-FL-23430271_S1025
				AH5MC5DRXY_NovaSeq05	I3A10-Ct19-FL-23430272_S1033
				AH5MC5DRXY_NovaSeq05	I3H9-Ct24-FL-23430274_S1032
				AH5MC5DRXY_NovaSeq05	I3A11-Ct14-FL-23430275_S1041
				AH5MC5DRXY_NovaSeq05	I3D10-Ct22-FL-23430277_S1036
				AH5MC5DRXY_NovaSeq05	I3F10-Ct19-FL-23430278_S1038
				AH5MC5DRXY_NovaSeq05	I3G12-Ct16-FL-23430279_S1055
				AH5MC5DRXY_NovaSeq05	I3H12-Ct16-FL-23430280_S1056
				AH5MC5DRXY_NovaSeq05	I3F11-Ct18-MA-23430281_S1046
				AH5MC5DRXY_NovaSeq05	I3F12-Ct19-ME-23430283_S1054
				AH5MC5DRXY_NovaSeq05	I3G6-Ct18-OH-23451685_S1007
				AH5MC5DRXY_NovaSeq05	I2D12-Ct17-OH-23451686_S956
				AH5MC5DRXY_NovaSeq05	I3H3-Ct16-OH-23451687_S984
				AH5MC5DRXY_NovaSeq05	I2E12-Ct14-NY-23451688_S957
				AH5MC5DRXY_NovaSeq05	I3D7-Ct24-NY-23451689_S1012
				AH5MC5DRXY_NovaSeq05	I3F4-Ct17-TX-23451690_S990
				AH5MC5DRXY_NovaSeq05	I2B4-Ct22-TX-23451691_S890
				AH5MC5DRXY_NovaSeq05	I2C12-Ct17-TX-23451692_S955
				AH5MC5DRXY_NovaSeq05	I3E7-Ct16-TX-23451693_S1013
				AH5MC5DRXY_NovaSeq05	I2C7-Ct21-TX-23451694_S915
				AH5MC5DRXY_NovaSeq05	I3A1-Ct15-TX-23451695_S961
				AH5MC5DRXY_NovaSeq05	I2A11-Ct17-NV-23451696_S945
				AH5MC5DRXY_NovaSeq05	I2A9-Ct16-FL-23451697_S929
				AH5MC5DRXY_NovaSeq05	I2H4-Ct20-FL-23451698_S896
				AH5MC5DRXY_NovaSeq05	I2D8-Ct19-FL-23451699_S924
				AH5MC5DRXY_NovaSeq05	I2E9-Ct22-FL-23451700_S933
				AH5MC5DRXY_NovaSeq05	I2E7-Ct19-FL-23451701_S917
				AH5MC5DRXY_NovaSeq05	I2E10-Ct20-FL-23451702_S941
				AH5MC5DRXY_NovaSeq05	I2D5-Ct22-FL-23451703_S900
				AH5MC5DRXY_NovaSeq05	I2C10-Ct21-FL-23451704_S939
				AH5MC5DRXY_NovaSeq05	I2E8-Ct21-FL-23451705_S925
				AH5MC5DRXY_NovaSeq05	I2A7-Ct24-FL-23451706_S913
				AH5MC5DRXY_NovaSeq05	I2A5-Ct20-FL-23451707_S897
				AH5MC5DRXY_NovaSeq05	I2H6-Ct20-FL-23451708_S912
				AH5MC5DRXY_NovaSeq05	I2F5-Ct15-FL-23451709_S902
				AH5MC5DRXY_NovaSeq05	I2D2-Ct22-NY-23451710_S876
				AH5MC5DRXY_NovaSeq05	I2G9-Ct18-FL-23451711_S935
				AH5MC5DRXY_NovaSeq05	I2C6-Ct15-FL-23451712_S907
				AH5MC5DRXY_NovaSeq05	I2G5-Ct21-FL-23451713_S903
				AH5MC5DRXY_NovaSeq05	I2C9-Ct21-FL-23451714_S931
				AH5MC5DRXY_NovaSeq05	I2G8-Ct22-CA-23451715_S927
				AH5MC5DRXY_NovaSeq05	I2D9-Ct22-FL-23451716_S932
				AH5MC5DRXY_NovaSeq05	I2F4-Ct19-FL-23451717_S894
				AH5MC5DRXY_NovaSeq05	I2A2-Ct14-FL-23451718_S873
				AH5MC5DRXY_NovaSeq05	I2H5-Ct16-FL-23451719_S904
				AH5MC5DRXY_NovaSeq05	I2E6-Ct23-FL-23451720_S909
				AH5MC5DRXY_NovaSeq05	I2G10-Ct21-PA-23451721_S943
				AH5MC5DRXY_NovaSeq05	I2B7-Ct15-PA-23451722_S914
				AH5MC5DRXY_NovaSeq05	I2H10-Ct23-PA-23451723_S944
				AH5MC5DRXY_NovaSeq05	I3D4-Ct15-OH-23451724_S988
				AH5MC5DRXY_NovaSeq05	I2B10-Ct20-PA-23451725_S938
				AH5MC5DRXY_NovaSeq05	I3D3-Ct20-PA-23451727_S980
				AH5MC5DRXY_NovaSeq05	I2D7-Ct23-PA-23451728_S916
				AH5MC5DRXY_NovaSeq05	I3H4-Ct17-CA-23451729_S992
				AH5MC5DRXY_NovaSeq05	I3G1-Ct15-CA-23451730_S967
				AH5MC5DRXY_NovaSeq05	I2A10-Ct23-UT-23451731_S937
				AH5MC5DRXY_NovaSeq05	I2E5-Ct23-FL-23451732_S901
				AH5MC5DRXY_NovaSeq05	I2H7-Ct21-FL-23451733_S920
				AH5MC5DRXY_NovaSeq05	I2G7-Ct20-FL-23451734_S919
				AH5MC5DRXY_NovaSeq05	I2B2-Ct20-FL-23451735_S874
				AH5MC5DRXY_NovaSeq05	I2E2-Ct24-FL-23451737_S877
				AH5MC5DRXY_NovaSeq05	I2G4-Ct19-FL-23451738_S895
				AH5MC5DRXY_NovaSeq05	I2C4-Ct19-FL-23451740_S891
				AH5MC5DRXY_NovaSeq05	I2B5-Ct24-NY-23451741_S898
				AH5MC5DRXY_NovaSeq05	I2B9-Ct22-FL-23451742_S930
				AH5MC5DRXY_NovaSeq05	I2B3-Ct22-FL-23451743_S882
				AH5MC5DRXY_NovaSeq05	I2C2-Ct23-FL-23451744_S875
				AH5MC5DRXY_NovaSeq05	I2C5-Ct24-FL-23451745_S899
				AH5MC5DRXY_NovaSeq05	I2F7-Ct22-FL-23451746_S918
				AH5MC5DRXY_NovaSeq05	I2C8-Ct23-FL-23451747_S923
				AH5MC5DRXY_NovaSeq05	I2H9-Ct16-FL-23451748_S936
				AH5MC5DRXY_NovaSeq05	I2C3-Ct24-FL-23451749_S883
				AH5MC5DRXY_NovaSeq05	I2D4-Ct23-FL-23451750_S892
				AH5MC5DRXY_NovaSeq05	I3C6-Ct20-OH-23451751_S1003
				AH5MC5DRXY_NovaSeq05	I3E3-Ct20-OH-23451752_S981
				AH5MC5DRXY_NovaSeq05	I3F2-Ct23-OH-23451753_S974
				AH5MC5DRXY_NovaSeq05	I3G3-Ct15-OH-23451754_S983
				AH5MC5DRXY_NovaSeq05	I3G4-Ct25-IN-23451755_S991
				AH5MC5DRXY_NovaSeq05	I3C1-Ct17-MN-23451756_S963
				AH5MC5DRXY_NovaSeq05	I3C7-Ct18-MN-23451757_S1011
				AH5MC5DRXY_NovaSeq05	I3C2-Ct18-IN-23451758_S971
				AH5MC5DRXY_NovaSeq05	I3A6-Ct19-MN-23451759_S1001
				AH5MC5DRXY_NovaSeq05	I2B11-Ct24-OH-23451760_S946
				AH5MC5DRXY_NovaSeq05	I2G11-Ct18-OH-23451761_S951
				AH5MC5DRXY_NovaSeq05	I3B1-Ct19-WV-23451762_S962
				AH5MC5DRXY_NovaSeq05	I2D11-Ct19-OH-23451763_S948
				AH5MC5DRXY_NovaSeq05	I3G7-Ct22-OH-23451764_S1015
				AH5MC5DRXY_NovaSeq05	I3B3-Ct18-OH-23451765_S978
				AH5MC5DRXY_NovaSeq05	I3D2-Ct23-OH-23451766_S972
				AH5MC5DRXY_NovaSeq05	I3H7-Ct22-OH-23451767_S1016
				AH5MC5DRXY_NovaSeq05	I3E6-Ct15-OH-23451768_S1005
				AH5MC5DRXY_NovaSeq05	I3C3-Ct19-OH-23451769_S979
				AH5MC5DRXY_NovaSeq05	I3D6-Ct23-OH-23451770_S1004
				AH5MC5DRXY_NovaSeq05	I3B6-Ct20-OH-23451771_S1002
				AH5MC5DRXY_NovaSeq05	I3A4-Ct19-OH-23451772_S985
				AH5MC5DRXY_NovaSeq05	I3B4-Ct19-MN-23451773_S986
				AH5MC5DRXY_NovaSeq05	I2F11-Ct18-OH-23451774_S950
				AH5MC5DRXY_NovaSeq05	I3B2-Ct17-OH-23451775_S970
				AH5MC5DRXY_NovaSeq05	I3F7-Ct17-OH-23451776_S1014
				AH5MC5DRXY_NovaSeq05	I3F3-Ct18-OH-23451777_S982
				AH5MC5DRXY_NovaSeq05	I2H11-Ct19-MN-23451778_S952
				AH5MC5DRXY_NovaSeq05	I2B12-Ct16-OH-23451779_S954
				AH5MC5DRXY_NovaSeq05	I2F12-Ct17-OH-23451780_S958
				AH5MC5DRXY_NovaSeq05	I3E4-Ct17-OH-23451781_S989
				AH5MC5DRXY_NovaSeq05	I3A5-Ct17-OH-23451782_S993
				AH5MC5DRXY_NovaSeq05	I3C4-Ct24-OH-23451783_S987
				AH5MC5DRXY_NovaSeq05	I3A2-Ct20-MN-23451784_S969
				AH5MC5DRXY_NovaSeq05	I3E2-Ct20-OH-23451785_S973
				AH5MC5DRXY_NovaSeq05	I3B5-Ct19-OH-23451786_S994
				AH5MC5DRXY_NovaSeq05	I2E11-Ct24-OH-23451787_S949
				AH5MC5DRXY_NovaSeq05	I3E1-Ct19-OH-23451788_S965
				AH5MC5DRXY_NovaSeq05	I2G3-Ct24-AZ-23452943_S887
				AH5MC5DRXY_NovaSeq05	I2E4-Ct22-AZ-23453034_S893
				AH5MC5DRXY_NovaSeq05	I2B8-Ct23-AZ-23453052_S922
				AH5MC5DRXY_NovaSeq05	I3H5-Ct19-AZ-23453095_S1000
				AH5MC5DRXY_NovaSeq05	I3H8-Ct18-AZ-23453102_S1024
				AH5MC5DRXY_NovaSeq05	I2G2-Ct15-AZ-23453156_S879
				AH5MC5DRXY_NovaSeq05	I2F3-Ct18-AZ-23453175_S886
				AH5MC5DRXY_NovaSeq05	I3D5-Ct17-AZ-23453186_S996
				AH5MC5DRXY_NovaSeq05	I2F2-Ct15-AZ-23453281_S878
				AH5MC5DRXY_NovaSeq05	I2A8-Ct18-AZ-23453352_S921
				AH5MC5DRXY_NovaSeq05	I2A4-Ct16-AZ-23453387_S889
				AH5MC5DRXY_NovaSeq05	I3G5-Ct17-AZ-23453392_S999
				AH5MC5DRXY_NovaSeq05	I3B7-Ct13-AZ-23453406_S1010
				AH5MC5DRXY_NovaSeq05	I2D10-Ct15-AZ-23453409_S940
				AH5MC5DRXY_NovaSeq05	I2H3-Ct20-AZ-23453413_S888
				AH5MC5DRXY_NovaSeq05	I2F10-Ct17-AZ-23453427_S942
				AH5MC5DRXY_NovaSeq05	I2A3-Ct23-AZ-23453452_S881
				AH5MC5DRXY_NovaSeq05	I3H6-Ct25-AZ-23453458_S1008
				AH5MC5DRXY_NovaSeq05	I3F5-Ct24-AZ-23453487_S998
				AH5MC5DRXY_NovaSeq05	I3A3-Ct19-AZ-23453658_S977
				AH5MC5DRXY_NovaSeq05	I3H1-Ct17-AZ-23453660_S968
				AH5MC5DRXY_NovaSeq05	I3F6-Ct18-AZ-23453701_S1006
				AH5MC5DRXY_NovaSeq05	I3A7-Ct17-AZ-23453787_S1009
				AH5MC5DRXY_NovaSeq05	I3C5-Ct22-AZ-23453790_S995
				AH5MC5DRXY_NovaSeq05	I3E5-Ct21-AZ-23453802_S997
				AH5MC5DRXY_NovaSeq05	I3G2-Ct23-AZ-23453865_S975
				AH5MC5DRXY_NovaSeq05	I2H12-Ct16-AZ-23453891_S960
				AH5MC5DRXY_NovaSeq05	I3D1-Ct24-AZ-23453932_S964
				AH5MC5DRXY_NovaSeq05	I2C11-Ct16-AZ-23453952_S947
				AH5MC5DRXY_NovaSeq05	I3H2-Ct19-AZ-23454002_S976
				AH5MC5DRXY_NovaSeq05	I3F1-Ct24-AZ-23454003_S966
				AH5MC5DRXY_NovaSeq05	I2G12-Ct22-AZ-23454019_S959
				AH5MC5DRXY_NovaSeq05	I2G1-Ct20-AZ-23454022_S871
				AH5MC5DRXY_NovaSeq05	I2E1-Ct21-AZ-23454034_S869
				AH5MC5DRXY_NovaSeq05	I2C1-Ct15-AZ-23454035_S867
				AH5MC5DRXY_NovaSeq05	I2D1-Ct15-AZ-23454036_S868
				AH5MC5DRXY_NovaSeq05	I2G6-Ct18-AZ-23454076_S911
				AH5MC5DRXY_NovaSeq05	I2D3-Ct24-AZ-23454085_S884
				AH5MC5DRXY_NovaSeq05	I2A1-Ct18-AZ-23454134_S865
				AH5MC5DRXY_NovaSeq05	I2H2-Ct21-AZ-23454317_S880
				AH5MC5DRXY_NovaSeq05	I2F6-Ct18-AZ-23454323_S910
				AH5MC5DRXY_NovaSeq05	I2B1-Ct22-AZ-23454336_S866
				AH5MC5DRXY_NovaSeq05	I2D6-Ct21-AZ-23454337_S908
				AH5MC5DRXY_NovaSeq05	I2H1-Ct21-AZ-23454338_S872
				AH5MC5DRXY_NovaSeq05	I2B6-Ct22-AZ-23454339_S906
				AH5MC5DRXY_NovaSeq05	I2E3-Ct20-AZ-23454340_S885
				AH5MC5DRXY_NovaSeq05	I2H8-Ct17-AZ-23454383_S928
				AH5MC5DRXY_NovaSeq05	I2A6-Ct14-AZ-23454399_S905
				AH5MC5DRXY_NovaSeq05	I2F8-Ct20-AZ-23454415_S926
				AH5MC5DRXY_NovaSeq05	I2F1-Ct23-AZ-23454416_S870
				AH5MC5DRXY_NovaSeq05	F1A2-Ct15-NM-23654236_S1545
				AH5MC5DRXY_NovaSeq05	F1D6-Ct24-NM-23654240_S1580
				AH5MC5DRXY_NovaSeq05	F1H8-Ct22-TX-23654251_S1600
				AH5MC5DRXY_NovaSeq05	F1F2-Ct21-TX-23654259_S1550
				AH5MC5DRXY_NovaSeq05	F1A7-Ct23-TX-23654260_S1585
				AH5MC5DRXY_NovaSeq05	F1F7-Ct16-TX-23654262_S1590
				AH5MC5DRXY_NovaSeq05	F1G1-Ct16-TX-23654266_S1543
				AH5MC5DRXY_NovaSeq05	F1E11-Ct22-TX-23654269_S1621
				AH5MC5DRXY_NovaSeq05	F1H10-Ct13-TX-23654272_S1616
				AH5MC5DRXY_NovaSeq05	F1H6-Ct17-TX-23654275_S1584
				AH5MC5DRXY_NovaSeq05	F1G11-Ct20-TX-23654287_S1623
				AH5MC5DRXY_NovaSeq05	F1D3-Ct19-TX-23654292_S1556
				AH5MC5DRXY_NovaSeq05	F1A11-Ct17-TX-23654294_S1617
				AH5MC5DRXY_NovaSeq05	F1C7-Ct20-TX-23654295_S1587
				AH5MC5DRXY_NovaSeq05	F1D4-Ct18-TX-23654298_S1564
				AH5MC5DRXY_NovaSeq05	F1E7-Ct22-TX-23654308_S1589
				AH5MC5DRXY_NovaSeq05	F1E5-Ct18-TX-23654314_S1573
				AH5MC5DRXY_NovaSeq05	F1C10-Ct21-TX-23654315_S1611
				AH5MC5DRXY_NovaSeq05	F1H5-Ct23-TX-23654316_S1576
				AH5MC5DRXY_NovaSeq05	F1B1-Ct19-TX-23654331_S1538
				AH5MC5DRXY_NovaSeq05	F1D7-Ct20-TX-23654333_S1588
				AH5MC5DRXY_NovaSeq05	F1C12-Ct19-TX-23654334_S1627
				AH5MC5DRXY_NovaSeq05	F1B5-Ct21-LA-23654338_S1570
				AH5MC5DRXY_NovaSeq05	F1C3-Ct15-TX-23654342_S1555
				AH5MC5DRXY_NovaSeq05	F1H1-Ct21-TX-23654353_S1544
				AH5MC5DRXY_NovaSeq05	F1C5-Ct16-TX-23654362_S1571
				AH5MC5DRXY_NovaSeq05	F1B2-Ct15-TX-23654364_S1546
				AH5MC5DRXY_NovaSeq05	F1E6-Ct22-TX-23654379_S1581
				AH5MC5DRXY_NovaSeq05	F1E10-Ct14-TX-23654380_S1613
				AH5MC5DRXY_NovaSeq05	F1B11-Ct21-TX-23654381_S1618
				AH5MC5DRXY_NovaSeq05	F1F12-Ct20-TX-23654386_S1630
				AH5MC5DRXY_NovaSeq05	F1B7-Ct20-TX-23654387_S1586
				AH5MC5DRXY_NovaSeq05	F1E1-Ct17-LA-23654405_S1541
				AH5MC5DRXY_NovaSeq05	F1D8-Ct17-TX-23654410_S1596
				AH5MC5DRXY_NovaSeq05	F1G4-Ct16-TX-23654421_S1567
				AH5MC5DRXY_NovaSeq05	F1E8-Ct14-LA-23654423_S1597
				AH5MC5DRXY_NovaSeq05	F1B4-Ct21-TX-23654437_S1562
				AH5MC5DRXY_NovaSeq05	F1H11-Ct19-TX-23654449_S1624
				AH5MC5DRXY_NovaSeq05	F1B12-Ct24-TX-23654459_S1626
				AH5MC5DRXY_NovaSeq05	F1F11-Ct22-TX-23654462_S1622
				AH5MC5DRXY_NovaSeq05	F1E4-Ct24-TX-23654463_S1565
				AH5MC5DRXY_NovaSeq05	F1F8-Ct15-TX-23654465_S1598
				AH5MC5DRXY_NovaSeq05	F1C1-Ct14-TX-23654467_S1539
				AH5MC5DRXY_NovaSeq05	F1D5-Ct21-TX-23654479_S1572
				AH5MC5DRXY_NovaSeq05	F1F9-Ct21-TX-23654484_S1606
				AH5MC5DRXY_NovaSeq05	F1H9-Ct24-TX-23654486_S1608
				AH5MC5DRXY_NovaSeq05	F1D11-Ct23-TX-23654560_S1620
				AH5MC5DRXY_NovaSeq05	F1E12-Ct20-TX-23654566_S1629
				AH5MC5DRXY_NovaSeq05	F1A4-Ct20-TX-23654570_S1561
				AH5MC5DRXY_NovaSeq05	F1G5-Ct19-TX-23654581_S1575
				AH5MC5DRXY_NovaSeq05	F1C6-Ct22-TX-23654586_S1579
				AH5MC5DRXY_NovaSeq05	F1A10-Ct16-TX-23654587_S1609
				AH5MC5DRXY_NovaSeq05	F1A1-Ct14-TX-23654592_S1537
				AH5MC5DRXY_NovaSeq05	F1E2-Ct22-TX-23654597_S1549
				AH5MC5DRXY_NovaSeq05	F1F4-Ct22-TX-23654600_S1566
				AH5MC5DRXY_NovaSeq05	F1C4-Ct22-TX-23654603_S1563
				AH5MC5DRXY_NovaSeq05	F1D12-Ct24-TX-23654611_S1628
				AH5MC5DRXY_NovaSeq05	F1B8-Ct23-TX-23654612_S1594
				AH5MC5DRXY_NovaSeq05	F1A9-Ct18-TX-23654614_S1601
				AH5MC5DRXY_NovaSeq05	F1H12-Ct16-TX-23654620_S1632
				AH5MC5DRXY_NovaSeq05	F1A6-Ct24-TX-23654625_S1577
				AH5MC5DRXY_NovaSeq05	F1A8-Ct22-TX-23654636_S1593
				AH5MC5DRXY_NovaSeq05	F1B6-Ct17-TX-23654645_S1578
				AH5MC5DRXY_NovaSeq05	F1B9-Ct19-TX-23654652_S1602
				AH5MC5DRXY_NovaSeq05	F1H2-Ct23-TX-23654659_S1552
				AH5MC5DRXY_NovaSeq05	F1H3-Ct21-TX-23654665_S1560
				AH5MC5DRXY_NovaSeq05	F1D10-Ct24-TX-23654666_S1612
				AH5MC5DRXY_NovaSeq05	F1G3-Ct18-TX-23654678_S1559
				AH5MC5DRXY_NovaSeq05	F1A5-Ct14-TX-23654680_S1569
				AH5MC5DRXY_NovaSeq05	F1E3-Ct24-LA-23654695_S1557
				AH5MC5DRXY_NovaSeq05	F1G6-Ct21-TX-23654698_S1583
				AH5MC5DRXY_NovaSeq05	F1F6-Ct19-TX-23654701_S1582
				AH5MC5DRXY_NovaSeq05	F1C11-Ct22-TX-23654702_S1619
				AH5MC5DRXY_NovaSeq05	F1H4-Ct19-FL-23654751_S1568
				AH5MC5DRXY_NovaSeq05	F1F10-Ct23-FL-23654752_S1614
				AH5MC5DRXY_NovaSeq05	F1B10-Ct19-FL-23654753_S1610
				AH5MC5DRXY_NovaSeq05	F1G9-Ct19-FL-23654763_S1607
				AH5MC5DRXY_NovaSeq05	F1G12-Ct18-FL-23654769_S1631
				AH5MC5DRXY_NovaSeq05	F1C9-Ct24-FL-23654778_S1603
				AH5MC5DRXY_NovaSeq05	F1B3-Ct17-FL-23654782_S1554
				AH5MC5DRXY_NovaSeq05	F1G7-Ct16-FL-23654783_S1591
				AH5MC5DRXY_NovaSeq05	F1F5-Ct16-FL-23654790_S1574
				AH5MC5DRXY_NovaSeq05	F1G10-Ct17-FL-23654797_S1615
				AH5MC5DRXY_NovaSeq05	F1G8-Ct15-FL-23654802_S1599
				AH5MC5DRXY_NovaSeq05	F1E9-Ct20-NH-23654803_S1605
				AH5MC5DRXY_NovaSeq05	F1A3-Ct23-FL-23654805_S1553
				AH5MC5DRXY_NovaSeq05	F1D1-Ct15-NJ-23654847_S1540
				AH5MC5DRXY_NovaSeq05	F1D2-Ct14-IL-23654872_S1548
				AH5MC5DRXY_NovaSeq05	F1F1-Ct13-FL-23654897_S1542
				AH5MC5DRXY_NovaSeq05	F1D9-Ct13-FL-23654918_S1604
				AH5MC5DRXY_NovaSeq05	F1C2-Ct24-FL-23654942_S1547
				AH5MC5DRXY_NovaSeq05	E1C2-Ct24-NH-23849587_S1643
				AH5MC5DRXY_NovaSeq05	E1D9-Ct15-ME-23849588_S1700
				AH5MC5DRXY_NovaSeq05	E1A9-Ct24-CT-23849592_S1697
				AH5MC5DRXY_NovaSeq05	E1D1-Ct19-CT-23849596_S1636
				AH5MC5DRXY_NovaSeq05	E1H2-Ct12-CT-23849597_S1648
				AH5MC5DRXY_NovaSeq05	E1E1-Ct18-CT-23849598_S1637
				AH5MC5DRXY_NovaSeq05	E1F6-Ct22-CT-23849599_S1678
				AH5MC5DRXY_NovaSeq05	E1C7-Ct14-CT-23849601_S1683
				AH5MC5DRXY_NovaSeq05	E1G1-Ct24-CT-23849602_S1639
				AH5MC5DRXY_NovaSeq05	E1A3-Ct20-CT-23849605_S1649
				AH5MC5DRXY_NovaSeq05	E1H3-Ct19-CT-23849606_S1656
				AH5MC5DRXY_NovaSeq05	E1G7-Ct16-CT-23849607_S1687
				AH5MC5DRXY_NovaSeq05	E1C4-Ct16-CT-23849610_S1659
				AH5MC5DRXY_NovaSeq05	E1C5-Ct17-CT-23849613_S1667
				AH5MC5DRXY_NovaSeq05	E1F4-Ct19-CT-23849616_S1662
				AH5MC5DRXY_NovaSeq05	E1G6-Ct14-CT-23849626_S1679
				AH5MC5DRXY_NovaSeq05	E1E7-Ct19-CT-23849629_S1685
				AH5MC5DRXY_NovaSeq05	E1C8-Ct14-CT-23849631_S1691
				AH5MC5DRXY_NovaSeq05	E1B9-Ct14-MA-23849633_S1698
				AH5MC5DRXY_NovaSeq05	E1H7-Ct13-ME-23849637_S1688
				AH5MC5DRXY_NovaSeq05	E1A8-Ct19-CT-23849646_S1689
				AH5MC5DRXY_NovaSeq05	E1E6-Ct17-ME-23849649_S1677
				AH5MC5DRXY_NovaSeq05	E1C9-Ct15-CT-23849662_S1699
				AH5MC5DRXY_NovaSeq05	E1G2-Ct17-CT-23849664_S1647
				AH5MC5DRXY_NovaSeq05	E1B1-Ct16-NH-23849665_S1634
				AH5MC5DRXY_NovaSeq05	E1C1-Ct14-NH-23849666_S1635
				AH5MC5DRXY_NovaSeq05	E1H9-Ct15-MA-23849667_S1704
				AH5MC5DRXY_NovaSeq05	E1F5-Ct19-NH-23849668_S1670
				AH5MC5DRXY_NovaSeq05	E1E4-Ct13-NH-23849669_S1661
				AH5MC5DRXY_NovaSeq05	E1D5-Ct18-MA-23849670_S1668
				AH5MC5DRXY_NovaSeq05	E1F9-Ct18-MA-23849678_S1702
				AH5MC5DRXY_NovaSeq05	E1G3-Ct16-MA-23849679_S1655
				AH5MC5DRXY_NovaSeq05	E1G9-Ct19-MA-23849681_S1703
				AH5MC5DRXY_NovaSeq05	E1B2-Ct16-MA-23849683_S1642
				AH5MC5DRXY_NovaSeq05	E1D3-Ct12-CT-23849687_S1652
				AH5MC5DRXY_NovaSeq05	E1H6-Ct17-CT-23849690_S1680
				AH5MC5DRXY_NovaSeq05	E1G8-Ct13-CT-23849692_S1695
				AH5MC5DRXY_NovaSeq05	E1F1-Ct24-MA-23849698_S1638
				AH5MC5DRXY_NovaSeq05	E1F8-Ct11-MA-23849700_S1694
				AH5MC5DRXY_NovaSeq05	E1A6-Ct23-CT-23849703_S1673
				AH5MC5DRXY_NovaSeq05	E1H8-Ct21-CT-23849704_S1696
				AH5MC5DRXY_NovaSeq05	E1F3-Ct21-NH-23849707_S1654
				AH5MC5DRXY_NovaSeq05	E1C3-Ct23-NH-23849709_S1651
				AH5MC5DRXY_NovaSeq05	E1D6-Ct19-CT-23849712_S1676
				AH5MC5DRXY_NovaSeq05	E1B7-Ct22-CT-23849721_S1682
				AH5MC5DRXY_NovaSeq05	E1D8-Ct16-MA-23849727_S1692
				AH5MC5DRXY_NovaSeq05	E1A2-Ct12-CT-23849731_S1641
				AH5MC5DRXY_NovaSeq05	E1G4-Ct12-CT-23849734_S1663
				AH5MC5DRXY_NovaSeq05	E1A1-Ct16-CT-23849736_S1633
				AH5MC5DRXY_NovaSeq05	E1G5-Ct15-CT-23849738_S1671
				AH5MC5DRXY_NovaSeq05	E1F7-Ct17-MA-23849742_S1686
				AH5MC5DRXY_NovaSeq05	E1D2-Ct23-NH-23849745_S1644
				AH5MC5DRXY_NovaSeq05	E1E8-Ct24-MA-23849751_S1693
				AH5MC5DRXY_NovaSeq05	E1A7-Ct16-MA-23849755_S1681
				AH5MC5DRXY_NovaSeq05	E1D7-Ct13-CT-23849762_S1684
				AH5MC5DRXY_NovaSeq05	E1C6-Ct13-CT-23849765_S1675
				AH5MC5DRXY_NovaSeq05	E1B6-Ct11-MA-23849768_S1674
				AH5MC5DRXY_NovaSeq05	E1H1-Ct20-CT-23849769_S1640
				AH5MC5DRXY_NovaSeq05	E1F2-Ct21-MA-23849770_S1646
				AH5MC5DRXY_NovaSeq05	E1B4-Ct17-MA-23849776_S1658
				AH5MC5DRXY_NovaSeq05	E1A4-Ct20-MA-23849779_S1657
				AH5MC5DRXY_NovaSeq05	E1H5-Ct13-MA-23849781_S1672
				AH5MC5DRXY_NovaSeq05	E1E5-Ct19-NH-23849787_S1669
				AH5MC5DRXY_NovaSeq05	E1E3-Ct13-NH-23849793_S1653
				AH5MC5DRXY_NovaSeq05	E1A5-Ct12-CT-23849799_S1665
				AH5MC5DRXY_NovaSeq05	D2D8-Ct10-GA-23892276_S1980
				AH5MC5DRXY_NovaSeq05	D2A9-Ct17-VA-23892278_S1985
				AH5MC5DRXY_NovaSeq05	D4G5-Ct24-VA-23892281_S2151
				AH5MC5DRXY_NovaSeq05	D3A2-Ct22-IL-23892284_S2025
				AH5MC5DRXY_NovaSeq05	D2B8-Ct15-VA-23892286_S1978
				AH5MC5DRXY_NovaSeq05	D1E2-Ct17-VA-23892287_S1837
				AH5MC5DRXY_NovaSeq05	D1F4-Ct23-IL-23892288_S1854
				AH5MC5DRXY_NovaSeq05	D2G10-Ct18-VA-23892294_S1999
				AH5MC5DRXY_NovaSeq05	D2C8-Ct24-VA-23892297_S1979
				AH5MC5DRXY_NovaSeq05	D1E3-Ct19-VA-23892298_S1845
				AH5MC5DRXY_NovaSeq05	A1E5-Ct21-TX-23892304_S2533
				AH5MC5DRXY_NovaSeq05	E3H4-Ct14-TX-23892305_S1760
				AH5MC5DRXY_NovaSeq05	A1F1-Ct19-TX-23892308_S2502
				AH5MC5DRXY_NovaSeq05	A1B1-Ct22-TX-23892310_S2498
				AH5MC5DRXY_NovaSeq05	A1F9-Ct21-TX-23892311_S2566
				AH5MC5DRXY_NovaSeq05	D1E5-Ct15-TX-23892322_S1861
				AH5MC5DRXY_NovaSeq05	D1B4-Ct18-TX-23892324_S1850
				AH5MC5DRXY_NovaSeq05	A1G8-Ct15-TX-23892325_S2559
				AH5MC5DRXY_NovaSeq05	A1A1-Ct15-TX-23892329_S2497
				AH5MC5DRXY_NovaSeq05	A1D9-Ct17-TX-23892331_S2564
				AH5MC5DRXY_NovaSeq05	A1A4-Ct19-TX-23892332_S2521
				AH5MC5DRXY_NovaSeq05	D1D7-Ct18-TX-23892338_S1876
				AH5MC5DRXY_NovaSeq05	A1A8-Ct17-TX-23892343_S2553
				AH5MC5DRXY_NovaSeq05	A1A3-Ct15-TX-23892346_S2513
				AH5MC5DRXY_NovaSeq05	D1B10-Ct14-TX-23892347_S1898
				AH5MC5DRXY_NovaSeq05	A1E12-Ct13-TX-23892348_S2589
				AH5MC5DRXY_NovaSeq05	A1C6-Ct14-TX-23892349_S2539
				AH5MC5DRXY_NovaSeq05	D1F11-Ct22-TX-23892351_S1910
				AH5MC5DRXY_NovaSeq05	D1A9-Ct17-TX-23892352_S1889
				AH5MC5DRXY_NovaSeq05	A1H11-Ct20-TX-23892355_S2584
				AH5MC5DRXY_NovaSeq05	A1B10-Ct21-TX-23892357_S2570
				AH5MC5DRXY_NovaSeq05	A1C2-Ct18-TX-23892359_S2507
				AH5MC5DRXY_NovaSeq05	A1A7-Ct18-TX-23892362_S2545
				AH5MC5DRXY_NovaSeq05	D1H10-Ct18-TX-23892364_S1904
				AH5MC5DRXY_NovaSeq05	D1E8-Ct21-TX-23892365_S1885
				AH5MC5DRXY_NovaSeq05	A1C10-Ct21-TX-23892369_S2571
				AH5MC5DRXY_NovaSeq05	A1B4-Ct17-TX-23892370_S2522
				AH5MC5DRXY_NovaSeq05	A1B2-Ct23-TX-23892372_S2506
				AH5MC5DRXY_NovaSeq05	A1G9-Ct13-TX-23892373_S2567
				AH5MC5DRXY_NovaSeq05	A1G7-Ct17-TX-23892374_S2551
				AH5MC5DRXY_NovaSeq05	A1C12-Ct16-TX-23892375_S2587
				AH5MC5DRXY_NovaSeq05	A1F11-Ct23-TX-23892376_S2582
				AH5MC5DRXY_NovaSeq05	D1C4-Ct17-TX-23892377_S1851
				AH5MC5DRXY_NovaSeq05	A1B6-Ct19-CA-23892379_S2538
				AH5MC5DRXY_NovaSeq05	A1B3-Ct15-TX-23892381_S2514
				AH5MC5DRXY_NovaSeq05	A1D7-Ct21-TX-23892383_S2548
				AH5MC5DRXY_NovaSeq05	A1F6-Ct20-TX-23892386_S2542
				AH5MC5DRXY_NovaSeq05	D1B6-Ct17-TX-23892387_S1866
				AH5MC5DRXY_NovaSeq05	A1E7-Ct21-TX-23892388_S2549
				AH5MC5DRXY_NovaSeq05	D1H9-Ct18-TX-23892389_S1896
				AH5MC5DRXY_NovaSeq05	A1C5-Ct19-TX-23892390_S2531
				AH5MC5DRXY_NovaSeq05	D1B8-Ct20-TX-23892395_S1882
				AH5MC5DRXY_NovaSeq05	A1D10-Ct17-TX-23892398_S2572
				AH5MC5DRXY_NovaSeq05	A1E6-Ct20-TX-23892400_S2541
				AH5MC5DRXY_NovaSeq05	A1C1-Ct19-TX-23892401_S2499
				AH5MC5DRXY_NovaSeq05	D1A4-Ct24-TX-23892405_S1849
				AH5MC5DRXY_NovaSeq05	A1C8-Ct20-TX-23892409_S2555
				AH5MC5DRXY_NovaSeq05	D1D5-Ct15-TX-23892410_S1860
				AH5MC5DRXY_NovaSeq05	D1F5-Ct16-TX-23892411_S1862
				AH5MC5DRXY_NovaSeq05	A1E9-Ct18-TX-23892418_S2565
				AH5MC5DRXY_NovaSeq05	A1C11-Ct19-TX-23892419_S2579
				AH5MC5DRXY_NovaSeq05	A1D4-Ct20-TX-23892420_S2524
				AH5MC5DRXY_NovaSeq05	D1E7-Ct15-TX-23892421_S1877
				AH5MC5DRXY_NovaSeq05	D1C12-Ct20-LA-23892425_S1915
				AH5MC5DRXY_NovaSeq05	A1A11-Ct23-TX-23892428_S2577
				AH5MC5DRXY_NovaSeq05	A1C7-Ct16-TX-23892430_S2547
				AH5MC5DRXY_NovaSeq05	A1F7-Ct24-TX-23892433_S2550
				AH5MC5DRXY_NovaSeq05	D1B11-Ct22-TX-23892435_S1906
				AH5MC5DRXY_NovaSeq05	A1H3-Ct16-TX-23892437_S2520
				AH5MC5DRXY_NovaSeq05	D1A8-Ct20-TX-23892439_S1881
				AH5MC5DRXY_NovaSeq05	A1D2-Ct16-TX-23892440_S2508
				AH5MC5DRXY_NovaSeq05	E3E11-Ct24-TX-23892442_S1813
				AH5MC5DRXY_NovaSeq05	A1D8-Ct23-TX-23892444_S2556
				AH5MC5DRXY_NovaSeq05	D1E4-Ct18-CA-23892448_S1853
				AH5MC5DRXY_NovaSeq05	D1D11-Ct16-CA-23892449_S1908
				AH5MC5DRXY_NovaSeq05	D1D12-Ct16-CA-23892453_S1916
				AH5MC5DRXY_NovaSeq05	D1H12-Ct14-CA-23892456_S1920
				AH5MC5DRXY_NovaSeq05	A1D1-Ct16-HI-23892458_S2500
				AH5MC5DRXY_NovaSeq05	D1H6-Ct24-CA-23892463_S1872
				AH5MC5DRXY_NovaSeq05	A1H6-Ct14-CA-23892464_S2544
				AH5MC5DRXY_NovaSeq05	E3G6-Ct23-CA-23892465_S1775
				AH5MC5DRXY_NovaSeq05	A1B12-Ct21-TX-23892466_S2586
				AH5MC5DRXY_NovaSeq05	A1A2-Ct18-TX-23892467_S2505
				AH5MC5DRXY_NovaSeq05	D1C6-Ct21-TX-23892468_S1867
				AH5MC5DRXY_NovaSeq05	A1H8-Ct14-TX-23892470_S2560
				AH5MC5DRXY_NovaSeq05	A1A5-Ct18-TX-23892475_S2529
				AH5MC5DRXY_NovaSeq05	A1E8-Ct18-TX-23892485_S2557
				AH5MC5DRXY_NovaSeq05	A1F12-Ct22-TX-23892490_S2590
				AH5MC5DRXY_NovaSeq05	D1C7-Ct15-TX-23892492_S1875
				AH5MC5DRXY_NovaSeq05	A1D5-Ct15-TX-23892495_S2532
				AH5MC5DRXY_NovaSeq05	D1D4-Ct18-TX-23892497_S1852
				AH5MC5DRXY_NovaSeq05	D1A10-Ct20-TX-23892498_S1897
				AH5MC5DRXY_NovaSeq05	D1H11-Ct17-TX-23892500_S1912
				AH5MC5DRXY_NovaSeq05	D1A5-Ct16-TX-23892505_S1857
				AH5MC5DRXY_NovaSeq05	D1F12-Ct21-TX-23892508_S1918
				AH5MC5DRXY_NovaSeq05	A1C9-Ct23-TX-23892509_S2563
				AH5MC5DRXY_NovaSeq05	A1F10-Ct21-TX-23892512_S2574
				AH5MC5DRXY_NovaSeq05	D1G7-Ct17-TX-23892514_S1879
				AH5MC5DRXY_NovaSeq05	A1G2-Ct17-TX-23892519_S2511
				AH5MC5DRXY_NovaSeq05	D1F9-Ct23-TX-23892520_S1894
				AH5MC5DRXY_NovaSeq05	A1G3-Ct17-TX-23892521_S2519
				AH5MC5DRXY_NovaSeq05	A1E1-Ct23-TX-23892523_S2501
				AH5MC5DRXY_NovaSeq05	A1F4-Ct21-TX-23892529_S2526
				AH5MC5DRXY_NovaSeq05	A1H9-Ct16-TX-23892532_S2568
				AH5MC5DRXY_NovaSeq05	A1G4-Ct20-TX-23892533_S2527
				AH5MC5DRXY_NovaSeq05	A1D12-Ct22-TX-23892534_S2588
				AH5MC5DRXY_NovaSeq05	A1F2-Ct20-TX-23892537_S2510
				AH5MC5DRXY_NovaSeq05	A1C3-Ct17-TX-23892539_S2515
				AH5MC5DRXY_NovaSeq05	D1D8-Ct16-TX-23892542_S1884
				AH5MC5DRXY_NovaSeq05	A1F8-Ct22-TX-23892545_S2558
				AH5MC5DRXY_NovaSeq05	A1G5-Ct15-TX-23892546_S2535
				AH5MC5DRXY_NovaSeq05	D1C9-Ct16-TX-23892547_S1891
				AH5MC5DRXY_NovaSeq05	A1C4-Ct15-TX-23892548_S2523
				AH5MC5DRXY_NovaSeq05	A1A10-Ct19-TX-23892549_S2569
				AH5MC5DRXY_NovaSeq05	A1H2-Ct15-TX-23892552_S2512
				AH5MC5DRXY_NovaSeq05	D1D9-Ct24-TX-23892554_S1892
				AH5MC5DRXY_NovaSeq05	A1E2-Ct17-TX-23892555_S2509
				AH5MC5DRXY_NovaSeq05	A1B9-Ct24-TX-23892558_S2562
				AH5MC5DRXY_NovaSeq05	D1F8-Ct18-TX-23892559_S1886
				AH5MC5DRXY_NovaSeq05	A1H7-Ct18-TX-23892560_S2552
				AH5MC5DRXY_NovaSeq05	A1B8-Ct22-TX-23892562_S2554
				AH5MC5DRXY_NovaSeq05	D1E9-Ct23-TX-23892564_S1893
				AH5MC5DRXY_NovaSeq05	A1A6-Ct23-TX-23892565_S2537
				AH5MC5DRXY_NovaSeq05	A1G1-Ct14-TX-23892567_S2503
				AH5MC5DRXY_NovaSeq05	A1D11-Ct21-TX-23892569_S2580
				AH5MC5DRXY_NovaSeq05	A1G10-Ct20-TX-23892571_S2575
				AH5MC5DRXY_NovaSeq05	D1F6-Ct18-TX-23892572_S1870
				AH5MC5DRXY_NovaSeq05	A1E4-Ct21-MI-23892576_S2525
				AH5MC5DRXY_NovaSeq05	A1F3-Ct16-TX-23892578_S2518
				AH5MC5DRXY_NovaSeq05	D1G9-Ct23-TX-23892581_S1895
				AH5MC5DRXY_NovaSeq05	A1B7-Ct23-TX-23892583_S2546
				AH5MC5DRXY_NovaSeq05	A1D6-Ct19-TX-23892584_S2540
				AH5MC5DRXY_NovaSeq05	A1H12-Ct22-TX-23892585_S2592
				AH5MC5DRXY_NovaSeq05	A1G11-Ct21-TX-23892588_S2583
				AH5MC5DRXY_NovaSeq05	D1G6-Ct20-TX-23892589_S1871
				AH5MC5DRXY_NovaSeq05	D1D6-Ct24-TX-23892590_S1868
				AH5MC5DRXY_NovaSeq05	A1D3-Ct20-TX-23892591_S2516
				AH5MC5DRXY_NovaSeq05	D2C9-Ct18-NE-23892597_S1987
				AH5MC5DRXY_NovaSeq05	D2B7-Ct20-AR-23892598_S1970
				AH5MC5DRXY_NovaSeq05	D2A5-Ct15-UT-23892600_S1953
				AH5MC5DRXY_NovaSeq05	D3H2-Ct20-AR-23892601_S2032
				AH5MC5DRXY_NovaSeq05	D3E1-Ct14-AR-23892602_S2021
				AH5MC5DRXY_NovaSeq05	D1G3-Ct22-NE-23892604_S1847
				AH5MC5DRXY_NovaSeq05	D2H1-Ct20-AR-23892607_S1928
				AH5MC5DRXY_NovaSeq05	D2H10-Ct20-AR-23892608_S2000
				AH5MC5DRXY_NovaSeq05	A1A9-Ct19-NV-23892611_S2561
				AH5MC5DRXY_NovaSeq05	D4B5-Ct23-FL-23892616_S2146
				AH5MC5DRXY_NovaSeq05	D4E5-Ct16-FL-23892617_S2149
				AH5MC5DRXY_NovaSeq05	D3C3-Ct15-FL-23892618_S2035
				AH5MC5DRXY_NovaSeq05	D3A7-Ct19-FL-23892619_S2065
				AH5MC5DRXY_NovaSeq05	D3D11-Ct22-FL-23892620_S2100
				AH5MC5DRXY_NovaSeq05	D4C1-Ct18-FL-23892621_S2115
				AH5MC5DRXY_NovaSeq05	D4G6-Ct15-FL-23892622_S2159
				AH5MC5DRXY_NovaSeq05	D4B1-Ct16-FL-23892623_S2114
				AH5MC5DRXY_NovaSeq05	D3F4-Ct23-FL-23892624_S2046
				AH5MC5DRXY_NovaSeq05	D3B6-Ct20-FL-23892625_S2058
				AH5MC5DRXY_NovaSeq05	D3G9-Ct17-FL-23892626_S2087
				AH5MC5DRXY_NovaSeq05	D3F9-Ct14-FL-23892627_S2086
				AH5MC5DRXY_NovaSeq05	D3H6-Ct24-FL-23892628_S2064
				AH5MC5DRXY_NovaSeq05	D4A5-Ct19-FL-23892629_S2145
				AH5MC5DRXY_NovaSeq05	D4G4-Ct18-FL-23892630_S2143
				AH5MC5DRXY_NovaSeq05	D3F5-Ct15-FL-23892631_S2054
				AH5MC5DRXY_NovaSeq05	D3A10-Ct22-FL-23892632_S2089
				AH5MC5DRXY_NovaSeq05	D3D2-Ct17-FL-23892633_S2028
				AH5MC5DRXY_NovaSeq05	D4A2-Ct23-FL-23892635_S2121
				AH5MC5DRXY_NovaSeq05	D3F11-Ct20-FL-23892636_S2102
				AH5MC5DRXY_NovaSeq05	D3A5-Ct23-FL-23892637_S2049
				AH5MC5DRXY_NovaSeq05	D3B9-Ct23-FL-23892638_S2082
				AH5MC5DRXY_NovaSeq05	D4F4-Ct21-FL-23892639_S2142
				AH5MC5DRXY_NovaSeq05	D3D4-Ct13-FL-23892640_S2044
				AH5MC5DRXY_NovaSeq05	D3B11-Ct16-FL-23892641_S2098
				AH5MC5DRXY_NovaSeq05	D3G8-Ct21-FL-23892642_S2079
				AH5MC5DRXY_NovaSeq05	D3D10-Ct19-FL-23892643_S2092
				AH5MC5DRXY_NovaSeq05	D3B3-Ct24-FL-23892644_S2034
				AH5MC5DRXY_NovaSeq05	D4C3-Ct19-FL-23892645_S2131
				AH5MC5DRXY_NovaSeq05	D4E7-Ct19-FL-23892646_S2165
				AH5MC5DRXY_NovaSeq05	D4H3-Ct17-FL-23892647_S2136
				AH5MC5DRXY_NovaSeq05	D4C7-Ct18-FL-23892648_S2163
				AH5MC5DRXY_NovaSeq05	D3D3-Ct14-FL-23892649_S2036
				AH5MC5DRXY_NovaSeq05	D4E1-Ct19-FL-23892650_S2117
				AH5MC5DRXY_NovaSeq05	D4B3-Ct19-FL-23892651_S2130
				AH5MC5DRXY_NovaSeq05	D3H10-Ct20-FL-23892652_S2096
				AH5MC5DRXY_NovaSeq05	D3B5-Ct21-NJ-23892653_S2050
				AH5MC5DRXY_NovaSeq05	D3E10-Ct16-FL-23892654_S2093
				AH5MC5DRXY_NovaSeq05	D3E6-Ct24-FL-23892655_S2061
				AH5MC5DRXY_NovaSeq05	D4G8-Ct17-FL-23892656_S2175
				AH5MC5DRXY_NovaSeq05	D4D6-Ct22-FL-23892657_S2156
				AH5MC5DRXY_NovaSeq05	D3C6-Ct17-NJ-23892658_S2059
				AH5MC5DRXY_NovaSeq05	D2A2-Ct17-NY-23892660_S1929
				AH5MC5DRXY_NovaSeq05	D2H2-Ct23-NJ-23892662_S1936
				AH5MC5DRXY_NovaSeq05	D1B2-Ct21-NJ-23892664_S1834
				AH5MC5DRXY_NovaSeq05	D2D2-Ct15-NJ-23892666_S1932
				AH5MC5DRXY_NovaSeq05	D4B8-Ct21-NY-23892667_S2170
				AH5MC5DRXY_NovaSeq05	D3F2-Ct18-NY-23892669_S2030
				AH5MC5DRXY_NovaSeq05	D4B7-Ct18-NJ-23892671_S2162
				AH5MC5DRXY_NovaSeq05	D4C11-Ct18-NJ-23892672_S2195
				AH5MC5DRXY_NovaSeq05	D4H4-Ct21-NY-23892675_S2144
				AH5MC5DRXY_NovaSeq05	D1G4-Ct24-NY-23892677_S1855
				AH5MC5DRXY_NovaSeq05	D4C8-Ct23-NJ-23892679_S2171
				AH5MC5DRXY_NovaSeq05	D4E3-Ct22-NY-23892686_S2133
				AH5MC5DRXY_NovaSeq05	D1H4-Ct14-NJ-23892689_S1856
				AH5MC5DRXY_NovaSeq05	D2G5-Ct18-NJ-23892690_S1959
				AH5MC5DRXY_NovaSeq05	D3H7-Ct17-NY-23892691_S2072
				AH5MC5DRXY_NovaSeq05	D3H5-Ct23-NY-23892696_S2056
				AH5MC5DRXY_NovaSeq05	D3C7-Ct16-NJ-23892701_S2067
				AH5MC5DRXY_NovaSeq05	D3H11-Ct17-NJ-23892705_S2104
				AH5MC5DRXY_NovaSeq05	D3D5-Ct20-NJ-23892706_S2052
				AH5MC5DRXY_NovaSeq05	D4C4-Ct19-NJ-23892707_S2139
				AH5MC5DRXY_NovaSeq05	D4H6-Ct17-NJ-23892708_S2160
				AH5MC5DRXY_NovaSeq05	D3F10-Ct22-NJ-23892709_S2094
				AH5MC5DRXY_NovaSeq05	D3G7-Ct13-NJ-23892710_S2071
				AH5MC5DRXY_NovaSeq05	D3E4-Ct19-NY-23892711_S2045
				AH5MC5DRXY_NovaSeq05	D2G3-Ct23-NY-23892712_S1943
				AH5MC5DRXY_NovaSeq05	D3D8-Ct24-NJ-23892716_S2076
				AH5MC5DRXY_NovaSeq05	D3A9-Ct16-NJ-23892717_S2081
				AH5MC5DRXY_NovaSeq05	D3B12-Ct20-NY-23892718_S2106
				AH5MC5DRXY_NovaSeq05	D3B8-Ct16-NY-23892719_S2074
				AH5MC5DRXY_NovaSeq05	D4C5-Ct22-NJ-23892721_S2147
				AH5MC5DRXY_NovaSeq05	D3F8-Ct13-NJ-23892722_S2078
				AH5MC5DRXY_NovaSeq05	D2F4-Ct24-NY-23892723_S1950
				AH5MC5DRXY_NovaSeq05	D2D7-Ct15-NY-23892725_S1972
				AH5MC5DRXY_NovaSeq05	D4B9-Ct22-NY-23892727_S2178
				AH5MC5DRXY_NovaSeq05	D3E12-Ct18-NJ-23892728_S2109
				AH5MC5DRXY_NovaSeq05	D4G2-Ct17-NY-23892731_S2127
				AH5MC5DRXY_NovaSeq05	D2A4-Ct21-NY-23892732_S1945
				AH5MC5DRXY_NovaSeq05	D4F8-Ct20-NY-23892734_S2174
				AH5MC5DRXY_NovaSeq05	D4B11-Ct23-NY-23892735_S2194
				AH5MC5DRXY_NovaSeq05	D4A7-Ct22-NY-23892736_S2161
				AH5MC5DRXY_NovaSeq05	D3G5-Ct15-NY-23892737_S2055
				AH5MC5DRXY_NovaSeq05	D4F1-Ct22-NY-23892738_S2118
				AH5MC5DRXY_NovaSeq05	D4G1-Ct18-NY-23892739_S2119
				AH5MC5DRXY_NovaSeq05	D4D8-Ct19-NY-23892740_S2172
				AH5MC5DRXY_NovaSeq05	D4D1-Ct17-NY-23892741_S2116
				AH5MC5DRXY_NovaSeq05	D4G7-Ct16-NY-23892742_S2167
				AH5MC5DRXY_NovaSeq05	D4F5-Ct16-NJ-23892743_S2150
				AH5MC5DRXY_NovaSeq05	D1G2-Ct15-NJ-23892744_S1839
				AH5MC5DRXY_NovaSeq05	D3B10-Ct22-NJ-23892745_S2090
				AH5MC5DRXY_NovaSeq05	D3E5-Ct22-NJ-23892748_S2053
				AH5MC5DRXY_NovaSeq05	D3A11-Ct22-NJ-23892749_S2097
				AH5MC5DRXY_NovaSeq05	D3G10-Ct19-NJ-23892751_S2095
				AH5MC5DRXY_NovaSeq05	D4E2-Ct15-NJ-23892752_S2125
				AH5MC5DRXY_NovaSeq05	D3F6-Ct16-NY-23892753_S2062
				AH5MC5DRXY_NovaSeq05	D1H2-Ct18-NJ-23892754_S1840
				AH5MC5DRXY_NovaSeq05	D3A8-Ct17-NJ-23892755_S2073
				AH5MC5DRXY_NovaSeq05	D4E4-Ct21-NY-23892756_S2141
				AH5MC5DRXY_NovaSeq05	D2C11-Ct23-NJ-23892758_S2003
				AH5MC5DRXY_NovaSeq05	D3C4-Ct22-NJ-23892759_S2043
				AH5MC5DRXY_NovaSeq05	D2D4-Ct14-NJ-23892760_S1948
				AH5MC5DRXY_NovaSeq05	D3D6-Ct18-NJ-23892761_S2060
				AH5MC5DRXY_NovaSeq05	D4F2-Ct20-NJ-23892763_S2126
				AH5MC5DRXY_NovaSeq05	D3E7-Ct14-NJ-23892764_S2069
				AH5MC5DRXY_NovaSeq05	D2H5-Ct23-NJ-23892766_S1960
				AH5MC5DRXY_NovaSeq05	D3G4-Ct15-NJ-23892767_S2047
				AH5MC5DRXY_NovaSeq05	D4C2-Ct17-NJ-23892768_S2123
				AH5MC5DRXY_NovaSeq05	D2G2-Ct17-NJ-23892771_S1935
				AH5MC5DRXY_NovaSeq05	D2A1-Ct21-NY-23892773_S1921
				AH5MC5DRXY_NovaSeq05	D3E8-Ct12-NY-23892774_S2077
				AH5MC5DRXY_NovaSeq05	D3C10-Ct17-NY-23892775_S2091
				AH5MC5DRXY_NovaSeq05	D3D7-Ct19-NY-23892776_S2068
				AH5MC5DRXY_NovaSeq05	D3F3-Ct24-NJ-23892777_S2038
				AH5MC5DRXY_NovaSeq05	D2F1-Ct22-NJ-23892779_S1926
				AH5MC5DRXY_NovaSeq05	D4E6-Ct20-NJ-23892782_S2157
				AH5MC5DRXY_NovaSeq05	D4F6-Ct23-NJ-23892783_S2158
				AH5MC5DRXY_NovaSeq05	D3A4-Ct17-NJ-23892784_S2041
				AH5MC5DRXY_NovaSeq05	D3H3-Ct22-NJ-23892785_S2040
				AH5MC5DRXY_NovaSeq05	D3E9-Ct17-NJ-23892787_S2085
				AH5MC5DRXY_NovaSeq05	D3B7-Ct20-NJ-23892788_S2066
				AH5MC5DRXY_NovaSeq05	D3H4-Ct23-NY-23892790_S2048
				AH5MC5DRXY_NovaSeq05	D3G6-Ct20-NJ-23892792_S2063
				AH5MC5DRXY_NovaSeq05	D3C8-Ct19-NJ-23892793_S2075
				AH5MC5DRXY_NovaSeq05	D4F7-Ct16-NY-23892794_S2166
				AH5MC5DRXY_NovaSeq05	D3G3-Ct18-NY-23892795_S2039
				AH5MC5DRXY_NovaSeq05	D3E3-Ct20-NY-23892796_S2037
				AH5MC5DRXY_NovaSeq05	D3A6-Ct16-NJ-23892797_S2057
				AH5MC5DRXY_NovaSeq05	D3G12-Ct13-NJ-23892798_S2111
				AH5MC5DRXY_NovaSeq05	D4G3-Ct17-NJ-23892800_S2135
				AH5MC5DRXY_NovaSeq05	D4A1-Ct16-NJ-23892801_S2113
				AH5MC5DRXY_NovaSeq05	D4E8-Ct14-NJ-23892802_S2173
				AH5MC5DRXY_NovaSeq05	D4B2-Ct17-NJ-23892803_S2122
				AH5MC5DRXY_NovaSeq05	D3G11-Ct17-NJ-23892804_S2103
				AH5MC5DRXY_NovaSeq05	D4D9-Ct22-NY-23892805_S2180
				AH5MC5DRXY_NovaSeq05	D2H6-Ct22-NY-23892806_S1968
				AH5MC5DRXY_NovaSeq05	D1G10-Ct21-OH-23892809_S1903
				AH5MC5DRXY_NovaSeq05	D1C3-Ct15-OH-23892811_S1843
				AH5MC5DRXY_NovaSeq05	D3D1-Ct16-OH-23892812_S2020
				AH5MC5DRXY_NovaSeq05	D1F3-Ct17-OH-23892813_S1846
				AH5MC5DRXY_NovaSeq05	D1A2-Ct17-OH-23892814_S1833
				AH5MC5DRXY_NovaSeq05	A1B11-Ct24-OH-23892817_S2578
				AH5MC5DRXY_NovaSeq05	D2E8-Ct19-OH-23892821_S1981
				AH5MC5DRXY_NovaSeq05	D3G2-Ct15-OH-23892822_S2031
				AH5MC5DRXY_NovaSeq05	D2E9-Ct17-OH-23892823_S1989
				AH5MC5DRXY_NovaSeq05	D4D7-Ct23-OH-23892825_S2164
				AH5MC5DRXY_NovaSeq05	D2A10-Ct19-OH-23892829_S1993
				AH5MC5DRXY_NovaSeq05	D2F12-Ct16-OH-23892830_S2014
				AH5MC5DRXY_NovaSeq05	D4D5-Ct17-FL-23892831_S2148
				AH5MC5DRXY_NovaSeq05	D4F3-Ct19-FL-23892832_S2134
				AH5MC5DRXY_NovaSeq05	D3C9-Ct22-FL-23892835_S2083
				AH5MC5DRXY_NovaSeq05	D4H7-Ct15-FL-23892836_S2168
				AH5MC5DRXY_NovaSeq05	D4H5-Ct17-FL-23892838_S2152
				AH5MC5DRXY_NovaSeq05	D3H9-Ct18-FL-23892848_S2088
				AH5MC5DRXY_NovaSeq05	D4A3-Ct22-FL-23892849_S2129
				AH5MC5DRXY_NovaSeq05	D3B4-Ct14-FL-23892850_S2042
				AH5MC5DRXY_NovaSeq05	D4D3-Ct14-FL-23892851_S2132
				AH5MC5DRXY_NovaSeq05	D1C2-Ct21-FL-23892852_S1835
				AH5MC5DRXY_NovaSeq05	D3A3-Ct24-FL-23892853_S2033
				AH5MC5DRXY_NovaSeq05	D4D4-Ct16-FL-23892857_S2140
				AH5MC5DRXY_NovaSeq05	D3D9-Ct19-FL-23892858_S2084
				AH5MC5DRXY_NovaSeq05	D4H2-Ct24-FL-23892863_S2128
				AH5MC5DRXY_NovaSeq05	D3C11-Ct19-FL-23892864_S2099
				AH5MC5DRXY_NovaSeq05	D4A6-Ct14-FL-23892865_S2153
				AH5MC5DRXY_NovaSeq05	D3F7-Ct24-FL-23892866_S2070
				AH5MC5DRXY_NovaSeq05	D4H8-Ct23-FL-23892869_S2176
				AH5MC5DRXY_NovaSeq05	D3H8-Ct24-FL-23892871_S2080
				AH5MC5DRXY_NovaSeq05	D4B4-Ct19-FL-23892874_S2138
				AH5MC5DRXY_NovaSeq05	D4C6-Ct23-FL-23892875_S2155
				AH5MC5DRXY_NovaSeq05	D4H1-Ct21-FL-23892880_S2120
				AH5MC5DRXY_NovaSeq05	D3C5-Ct19-FL-23892882_S2051
				AH5MC5DRXY_NovaSeq05	D3B2-Ct24-FL-23892884_S2026
				AH5MC5DRXY_NovaSeq05	D4B6-Ct14-FL-23892885_S2154
				AH5MC5DRXY_NovaSeq05	D2F10-Ct22-MA-23892888_S1998
				AH5MC5DRXY_NovaSeq05	D4A10-Ct18-MA-23892890_S2185
				AH5MC5DRXY_NovaSeq05	D2A6-Ct20-MA-23892895_S1961
				AH5MC5DRXY_NovaSeq05	D2C12-Ct20-MA-23892896_S2011
				AH5MC5DRXY_NovaSeq05	D2A11-Ct23-MA-23892898_S2001
				AH5MC5DRXY_NovaSeq05	D4H10-Ct15-MA-23892899_S2192
				AH5MC5DRXY_NovaSeq05	D2B6-Ct22-MA-23892902_S1962
				AH5MC5DRXY_NovaSeq05	D2D6-Ct15-MA-23892903_S1964
				AH5MC5DRXY_NovaSeq05	D3C2-Ct13-MA-23892905_S2027
				AH5MC5DRXY_NovaSeq05	D2E10-Ct17-MA-23892908_S1997
				AH5MC5DRXY_NovaSeq05	D1D2-Ct11-MA-23892909_S1836
				AH5MC5DRXY_NovaSeq05	D2G1-Ct23-MA-23892910_S1927
				AH5MC5DRXY_NovaSeq05	E1G11-Ct24-MA-23892915_S1719
				AH5MC5DRXY_NovaSeq05	D1F1-Ct15-NH-23892918_S1830
				AH5MC5DRXY_NovaSeq05	D2F8-Ct12-MA-23892920_S1982
				AH5MC5DRXY_NovaSeq05	E1D11-Ct9-MA-23892921_S1716
				AH5MC5DRXY_NovaSeq05	E1B12-Ct12-MA-23892923_S1722
				AH5MC5DRXY_NovaSeq05	D1B5-Ct15-MA-23892924_S1858
				AH5MC5DRXY_NovaSeq05	D2H8-Ct13-MA-23892925_S1984
				AH5MC5DRXY_NovaSeq05	E1A10-Ct16-MA-23892926_S1705
				AH5MC5DRXY_NovaSeq05	D1E1-Ct22-MA-23892929_S1829
				AH5MC5DRXY_NovaSeq05	D2E4-Ct13-MA-23892930_S1949
				AH5MC5DRXY_NovaSeq05	A1H1-Ct12-MA-23892931_S2504
				AH5MC5DRXY_NovaSeq05	D1F7-Ct19-MA-23892934_S1878
				AH5MC5DRXY_NovaSeq05	D1H1-Ct20-MA-23892936_S1832
				AH5MC5DRXY_NovaSeq05	D2C10-Ct14-CT-23892937_S1995
				AH5MC5DRXY_NovaSeq05	D1B3-Ct18-CT-23892938_S1842
				AH5MC5DRXY_NovaSeq05	D2G6-Ct15-MA-23892939_S1967
				AH5MC5DRXY_NovaSeq05	D3B1-Ct23-RI-23892941_S2018
				AH5MC5DRXY_NovaSeq05	D2E7-Ct22-ME-23892945_S1973
				AH5MC5DRXY_NovaSeq05	D1A1-Ct12-MA-23892948_S1825
				AH5MC5DRXY_NovaSeq05	D2D9-Ct16-MA-23892950_S1988
				AH5MC5DRXY_NovaSeq05	D1B7-Ct20-CT-23892952_S1874
				AH5MC5DRXY_NovaSeq05	D1D3-Ct14-CT-23892954_S1844
				AH5MC5DRXY_NovaSeq05	D4E12-Ct17-CT-23892955_S2205
				AH5MC5DRXY_NovaSeq05	D2D1-Ct18-CT-23892956_S1924
				AH5MC5DRXY_NovaSeq05	D1F10-Ct19-CT-23892958_S1902
				AH5MC5DRXY_NovaSeq05	D4H9-Ct16-CT-23892962_S2184
				AH5MC5DRXY_NovaSeq05	D1E12-Ct16-CT-23892964_S1917
				AH5MC5DRXY_NovaSeq05	D2D5-Ct24-CT-23892965_S1956
				AH5MC5DRXY_NovaSeq05	D1D10-Ct14-MA-23892970_S1900
				AH5MC5DRXY_NovaSeq05	E1F12-Ct24-CT-23892971_S1726
				AH5MC5DRXY_NovaSeq05	E1D10-Ct16-CT-23892972_S1708
				AH5MC5DRXY_NovaSeq05	D2D10-Ct15-CT-23892973_S1996
				AH5MC5DRXY_NovaSeq05	D2E12-Ct16-CT-23892974_S2013
				AH5MC5DRXY_NovaSeq05	D1G8-Ct22-CT-23892977_S1887
				AH5MC5DRXY_NovaSeq05	D2F9-Ct22-CT-23892978_S1990
				AH5MC5DRXY_NovaSeq05	D1G1-Ct24-CT-23892979_S1831
				AH5MC5DRXY_NovaSeq05	D1B1-Ct12-MA-23892980_S1826
				AH5MC5DRXY_NovaSeq05	D2E2-Ct17-MA-23892983_S1933
				AH5MC5DRXY_NovaSeq05	D4E11-Ct11-MA-23892984_S2197
				AH5MC5DRXY_NovaSeq05	E1F10-Ct11-MA-23892985_S1710
				AH5MC5DRXY_NovaSeq05	D1C11-Ct15-MA-23892986_S1907
				AH5MC5DRXY_NovaSeq05	A1B5-Ct11-MA-23892988_S2530
				AH5MC5DRXY_NovaSeq05	D1G12-Ct17-CT-23892990_S1919
				AH5MC5DRXY_NovaSeq05	D1C1-Ct18-CT-23892994_S1827
[truncated: 93 more rows]
